# Supplementary material for: Mitochondria from osteolineage cells regulate myeloid cell-mediated bone resorption
Source: Nat Commun. 2024 Jun 14;15:5094. doi: 10.1038/s41467-024-49159-3 (PMC11178781; doi:10.1038/s41467-024-49159-3)
Supplement: Supplementary file 3 — Supplementary Data 1 [file 41467_2024_49159_MOESM3_ESM.xlsx]

## Sheet: Supplementary Data 1
Supplementary Data 1 BMMs_Mito.vs.BMMs_diff.anno
Compound_ID	Name	Other_name(Kegg_name)	Formula	Molecular Weight	RT [min]	Kegg_ID	KEGG_pathway	HMDB_ID	Lipidmaps_ID	SuperClass(HMDB)	Class(HMDB)	SubClass(HMDB)	CATEGORY(Lipidmaps)	MAIN_CLASS(Lipidmaps)	SUB_CLASS(Lipidmaps)	mzCloud_Results	mzVault_Results	MassList_Results	m/z	pos_BMMs_Mito_1	pos_BMMs_Mito_2	pos_BMMs_Mito_3	pos_BMMs_Mito_4	pos_BMMs_1	pos_BMMs_2	pos_BMMs_3	pos_BMMs_4	FC	log2FC	Pvalue	ROC	VIP	Up.Down
pos-0.961_365.103	D-(+)-Maltose	--	C12 H22 O11	364.096	0.961	--	--	HMDB0000163	--	Organic oxygen compounds	Organooxygen compounds	Carbohydrates and carbohydrate conjugates	--	--	--	Invalid mass	Invalid mass	No results	365.103	7.60872e+06	1.01719e+07	1.16878e+07	1.21374e+07	64268.6	84113.4	93501.9	88944.9	125.762	6.97456	6.40052e-08	1	4.3425	up
pos-6.943_508.33649	LPE 20:1	--	C25 H50 N O7 P	507.329	6.943	--	--	--	LMGP02050046	--	--	--	Glycerophospholipids [GP]	Glycerophosphoethanolamines [GP02]	Monoacylglycerophosphoethanolamines [GP0205]	No results	Invalid mass	No results	508.336	1.02541e+06	1.12614e+06	1.05663e+06	992475	480896	591458	469642	508682	2.04842	1.03451	0.000120953	1	1.43491	up
pos-6.487_506.35782	C-8 Ceramide-1-phosphate	--	C26 H52 N O6 P	505.35	6.487	--	--	--	--	--	--	--	--	--	--	Invalid mass	No results	No results	506.358	1.37365e+06	1.33187e+06	2.35182e+06	1.81634e+06	436785	359688	354636	284797	4.787	2.25912	0.000161925	1	2.85785	up
pos-6.257_466.31674	Glycocholic acid	Glycocholate; Glycocholic acid; 3alpha,7alpha,12alpha-Trihydroxy-5beta-cholan-24-oylglycine	C26 H43 N O6	465.309	6.257	cpd:C01921	map00120 Primary bile acid biosynthesis;map01100 Metabolic pathways;map04976 Bile secretion;map04979 Cholesterol metabolism	HMDB0000138	LMST05030001	Lipids and lipid-like molecules	Steroids and steroid derivatives	Bile acids, alcohols and derivatives	Sterols [ST]	Steroid conjugates [ST05]	Glycine conjugates [ST0503]	No results	No results	Full match	466.317	198518	185943	291384	183987	37736.3	45879.4	70737.6	40060.2	4.4227	2.14493	0.000218814	1	3.03323	up
pos-3.29_407.19055	YNK	--	C19 H29 N5 O6	406.183	3.29	--	--	--	--	--	--	--	--	--	--	Invalid mass	No results	No results	407.191	775081	1.17597e+06	1.10691e+06	842321	281652	298580	357216	317757	3.10728	1.63565	0.000360492	1	2.30017	up
pos-4.231_302.30313	2-Amino-1,3-octadecanediol	--	C18 H39 N O2	301.296	4.231	--	--	HMDB0242634	--	Organic nitrogen compounds	Organonitrogen compounds	Amines	--	--	--	Invalid mass	Invalid mass	No results	302.303	601518	872407	834711	706177	332647	325810	424382	356000	2.09531	1.06716	0.00063575	1	1.00581	up
pos-7.103_524.3678	PC (16:0e/2:0)	--	C26 H54 N O7 P	523.36	7.103	--	--	--	--	--	--	--	--	--	--	No results	Invalid mass	No results	524.368	1.51702e+08	1.72574e+08	2.02265e+08	1.77201e+08	6.94043e+07	1.0406e+08	8.27185e+07	7.53905e+07	2.12244	1.08572	0.00064845	1	1.81819	up
pos-6.006_522.35242	PC (16:1e/2:0)	--	C26 H52 N O7 P	521.345	6.006	--	--	--	--	--	--	--	--	--	--	No results	Invalid mass	No results	522.352	8.63937e+06	1.05924e+07	1.29195e+07	8.7556e+06	5.84082e+06	4.18948e+06	4.27345e+06	4.34284e+06	2.1938	1.13343	0.000815868	1	1.74061	up
pos-6.747_482.3208	LPE 18:0	--	C23 H48 N O7 P	481.314	6.747	--	--	--	LMGP02050038	--	--	--	Glycerophospholipids [GP]	Glycerophosphoethanolamines [GP02]	Monoacylglycerophosphoethanolamines [GP0205]	No results	Invalid mass	No results	482.321	5.15546e+07	6.49832e+07	6.9017e+07	8.31521e+07	3.17142e+07	2.6722e+07	1.95327e+07	3.09035e+07	2.46809	1.3034	0.000935085	1	2.40632	up
pos-6.291_510.35217	PC (14:0e/3:0)	--	C25 H52 N O7 P	509.345	6.291	--	--	--	--	--	--	--	--	--	--	No results	Invalid mass	No results	510.352	1.67653e+06	2.02899e+06	2.25445e+06	2.10805e+06	1.15728e+06	1.27739e+06	1.31972e+06	993993	1.69911	0.764776	0.0010572	1	1.67693	up
pos-4.737_282.27692	D-Sphingosine	--	C18 H37 N O2	281.27	4.737	--	--	HMDB0000252	--	Organic nitrogen compounds	Organonitrogen compounds	Amines	--	--	--	Invalid mass	No results	No results	282.277	3.09949e+07	3.4665e+07	4.41271e+07	5.09086e+07	1.48391e+07	1.94011e+07	1.40852e+07	1.86989e+07	2.39757	1.26158	0.00113932	1	2.33276	up
pos-5.31_426.35489	ACar 18:1	--	C25 H48 N O4	425.348	5.31	--	--	--	--	--	--	--	--	--	--	No results	Invalid mass	No results	426.355	2.1771e+07	2.7237e+07	3.38741e+07	3.60915e+07	6.75227e+06	1.14153e+07	1.22424e+07	1.12748e+07	2.85413	1.51305	0.00117721	1	1.37077	up
pos-0.942_132.07591	Creatine	Creatine; alpha-Methylguanidino acetic acid; Methylglycocyamine	C4 H9 N3 O2	131.069	0.942	cpd:C00300	map00260 Glycine, serine and threonine metabolism;map00330 Arginine and proline metabolism;map01100 Metabolic pathways	HMDB0000064	--	Organic acids and derivatives	Carboxylic acids and derivatives	Amino acids, peptides, and analogues	--	--	--	Invalid mass	Invalid mass	No results	132.076	2.41457e+08	3.07871e+08	3.39638e+08	3.70187e+08	1.09146e+08	9.62202e+07	1.07213e+08	1.73133e+08	2.59239	1.37428	0.00134281	1	2.4146	up
pos-4.738_300.28723	Sphingosine (d18:1)	--	C18 H37 N O2	299.28	4.738	--	--	--	--	--	--	--	--	--	--	Invalid mass	Invalid mass	No results	300.287	6.35347e+07	7.2019e+07	8.60094e+07	1.10707e+08	2.93305e+07	3.68402e+07	2.90194e+07	3.6585e+07	2.5215	1.33428	0.00154261	1	2.48198	up
pos-1.588_613.15546	L-Glutathione oxidized	--	C20 H32 N6 O12 S2	612.148	1.588	--	--	--	--	--	--	--	--	--	--	Invalid mass	Invalid mass	No results	613.155	1.92822e+08	2.18783e+08	2.58515e+08	3.05335e+08	6.49696e+07	8.8766e+07	1.12419e+08	1.17854e+08	2.54019	1.34494	0.00186321	1	1.86374	up
pos-0.868_189.15845	N6,N6,N6-Trimethyl-L-lysine	N6,N6,N6-Trimethyl-L-lysine	C9 H20 N2 O2	188.151	0.868	cpd:C03793	map00310 Lysine degradation	HMDB0001325	--	Organic acids and derivatives	Carboxylic acids and derivatives	Amino acids, peptides, and analogues	--	--	--	Invalid mass	Invalid mass	No results	189.158	2.98591e+06	4.86042e+06	4.76466e+06	3.58232e+06	1.72023e+06	1.59035e+06	1.55594e+06	2.06934e+06	2.33472	1.22325	0.00201636	1	1.08774	up
pos-5.517_482.32104	LPC 15:0	--	C23 H48 N O7 P	481.314	5.517	--	--	--	LMGP01050016	--	--	--	Glycerophospholipids [GP]	Glycerophosphocholines [GP01]	Monoacylglycerophosphocholines [GP0105]	No results	Invalid mass	No results	482.321	3.55022e+06	4.95606e+06	4.90534e+06	5.02952e+06	2.35983e+06	2.48676e+06	2.15192e+06	2.45279e+06	1.95118	0.964343	0.00206319	1	1.83543	up
pos-5.47_544.33649	PC (18:4e/2:0)	--	C28 H50 N O7 P	543.329	5.47	--	--	--	--	--	--	--	--	--	--	No results	Invalid mass	No results	544.336	3.03693e+06	3.63914e+06	4.95234e+06	5.45603e+06	1.88574e+06	1.83566e+06	1.27261e+06	1.82276e+06	2.50623	1.32552	0.00225099	1	1.42334	up
pos-3.331_203.13806	Ala-Ile	--	C9 H18 N2 O3	202.131	3.331	--	--	HMDB0028690	--	Organic acids and derivatives	Carboxylic acids and derivatives	Amino acids, peptides, and analogues	--	--	--	No results	Full match	Full match	203.138	8.66373e+06	5.37835e+06	7.07491e+06	5.28711e+06	1.73915e+07	1.86232e+07	4.2899e+07	3.1601e+07	0.23892	-2.0654	0.00314285	1	2.73028	down
pos-6.242_572.36755	PC (18:4e/4:0)	--	C30 H54 N O7 P	571.36	6.242	--	--	--	--	--	--	--	--	--	--	No results	Invalid mass	No results	572.368	4.54202e+06	7.39088e+06	1.06645e+07	9.51448e+06	2.52603e+06	2.59636e+06	2.14526e+06	1.85566e+06	3.51976	1.81548	0.00405414	1	1.87762	up
pos-5.753_570.35199	PC (18:5e/4:0)	--	C30 H52 N O7 P	569.345	5.753	--	--	--	--	--	--	--	--	--	--	No results	Invalid mass	No results	570.352	5.53846e+06	8.4154e+06	8.99816e+06	7.66313e+06	3.78425e+06	3.62796e+06	2.02939e+06	3.59813e+06	2.34784	1.23133	0.00412348	1	2.18924	up
pos-2.881_310.17468	5-Fluoro-2-[(3S)-1-(2-methylbenzyl)-3-pyrrolidinyl]-1H-benzimidazole	--	C19 H20 F N3	309.167	2.881	--	--	--	--	--	--	--	--	--	--	Invalid mass	No results	No results	310.175	2.12967e+06	2.89948e+06	4.5779e+06	4.90998e+06	1.06549e+06	807248	1.03427e+06	1.65901e+06	3.17936	1.66874	0.00447539	1	1.26925	up
pos-3.272_405.22601	Hydrocortisone acetate	Cortisol 21-acetate; Hydrocortisone acetate; Cortell	C23 H32 O6	404.218	3.272	cpd:C02821	--	HMDB0000063	--	Lipids and lipid-like molecules	Steroids and steroid derivatives	Hydroxysteroids	--	--	--	No results	No results	Full match	405.226	126724	217117	186087	327080	98896	58134.3	75781.2	65902.1	2.86899	1.52054	0.00711061	1	1.19515	up
pos-5.909_546.35211	PC (18:3e/2:0)	--	C28 H52 N O7 P	545.345	5.909	--	--	--	--	--	--	--	--	--	--	No results	Invalid mass	No results	546.352	3.96986e+06	4.5615e+06	4.01943e+06	6.17538e+06	3.41944e+06	1.59858e+06	1.8895e+06	2.11578e+06	2.07531	1.05333	0.0109674	1	2.098	up
pos-3.491_265.15335	2-(2-amino-3-methylbutanamido)-3-phenylpropanoic acid	--	C14 H20 N2 O3	264.146	3.491	--	--	--	--	--	--	--	--	--	--	Invalid mass	Invalid mass	No results	265.153	1.28654e+07	9.77752e+06	1.10264e+07	7.90483e+06	1.57496e+07	1.66635e+07	3.01638e+07	2.07756e+07	0.498776	-1.00354	0.0114633	1	1.29671	down
pos-5.77_496.33667	PC (14:0e/2:0)	--	C24 H50 N O7 P	495.329	5.77	--	--	--	--	--	--	--	--	--	--	No results	Invalid mass	No results	496.337	1.12527e+07	1.71408e+07	2.3378e+07	2.45132e+07	6.8482e+06	1.05445e+07	7.16691e+06	9.10638e+06	2.26592	1.1801	0.0135678	1	2.11747	up
pos-0.916_90.05437	β-Alanine	beta-Alanine; 3-Aminopropionic acid; 3-Aminopropanoate	C3 H7 N O2	89.0471	0.916	cpd:C00099	map00240 Pyrimidine metabolism;map00410 beta-Alanine metabolism;map00640 Propanoate metabolism;map00770 Pantothenate and CoA biosynthesis;map01100 Metabolic pathways;map04080 Neuroactive ligand-receptor interaction;map04974 Protein digestion and absorption	--	--	--	--	--	--	--	--	Invalid mass	Invalid mass	No results	90.0544	6.22176e+06	8.44368e+06	1.0749e+07	1.00617e+07	5.03503e+06	5.07769e+06	4.50752e+06	5.72271e+06	1.7439	0.80232	0.0154738	1	1.1639	up
pos-7.275_330.24374	Bisphenol G	--	C21 H28 O2	329.236	7.275	--	--	--	--	--	--	--	--	--	--	Invalid mass	No results	No results	330.244	999067	1.72103e+06	2.03532e+06	2.00377e+06	1.12525e+06	545840	647832	834171	2.14367	1.10008	0.0160345	0.9375	1.3821	up
pos-5.246_494.32092	PC (14:1e/2:0)	--	C24 H48 N O7 P	493.314	5.246	--	--	--	--	--	--	--	--	--	--	No results	Invalid mass	No results	494.321	696206	790512	994469	1.27375e+06	559851	627997	321668	489875	1.87804	0.909229	0.0187276	1	1.32727	up
pos-7.287_379.28165	2-Arachidonoyl glycerol	--	C23 H38 O4	378.274	7.287	--	--	--	LMGL01010028	--	--	--	Glycerolipids [GL]	Monoradylglycerols [GL01]	Monoacylglycerols [GL0101]	Invalid mass	Invalid mass	No results	379.282	4.5922e+06	9.1404e+06	1.08615e+07	1.47301e+07	3.14755e+06	3.17632e+06	4.21719e+06	3.43392e+06	2.8139	1.49257	0.025984	1	2.80857	up
pos-5.737_508.33707	PC (14:1e/3:0)	--	C25 H50 N O7 P	507.329	5.737	--	--	--	--	--	--	--	--	--	--	No results	Invalid mass	No results	508.337	1.43705e+06	2.97443e+06	3.02833e+06	2.84884e+06	1.19202e+06	1.15378e+06	1.1456e+06	1.633e+06	2.00778	1.0056	0.026077	0.9375	1.76604	up
pos-3.332_189.12244	Glycyl-L-leucine	Glycyl-leucine; Glycyl-L-leucine	C8 H16 N2 O3	188.115	3.332	cpd:C02155	--	HMDB0028929	--	Organic acids and derivatives	Carboxylic acids and derivatives	Amino acids, peptides, and analogues	--	--	--	Full match	Full match	Full match	189.122	3.12433e+06	4.30319e+06	5.36727e+06	5.34747e+06	9.86192e+06	5.95931e+06	6.49558e+06	7.35158e+06	0.611501	-0.709572	0.026416	1	1.04271	down
pos-3.367_232.15331	2-(2-hydroxy-3-methylbutanamido)-4-methylpentanoic acid	--	C11 H21 N O4	231.146	3.367	--	--	--	--	--	--	--	--	--	--	Full match	No results	Full match	232.153	1.02747e+06	1.27962e+06	1.42895e+06	1.86955e+06	1.64578e+06	2.47451e+06	2.2082e+06	2.66359e+06	0.623391	-0.681791	0.0268241	0.9375	1.48082	down
pos-3.314_223.1066	Gly-Phe	--	C11 H14 N2 O3	222.099	3.314	--	--	HMDB0028848	--	Organic acids and derivatives	Carboxylic acids and derivatives	Amino acids, peptides, and analogues	--	--	--	No results	No results	Full match	223.107	3.24216e+06	6.28584e+06	7.34631e+06	8.0417e+06	3.45625e+06	2.78585e+06	2.29642e+06	2.70885e+06	2.21528	1.14749	0.0280466	0.9375	1.07102	up
pos-4.901_398.32379	ACar 16:1	--	C23 H44 N O4	397.317	4.901	--	--	--	--	--	--	--	--	--	--	No results	Invalid mass	No results	398.324	4.43205e+06	5.12067e+06	6.80178e+06	8.76154e+06	1.04703e+06	2.70595e+06	3.77419e+06	2.67135e+06	2.46272	1.30025	0.0306843	1	1.16461	up
pos-5.273_452.27393	LPE 16:1	--	C21 H42 N O7 P	451.267	5.273	--	--	--	LMGP02050037	--	--	--	Glycerophospholipids [GP]	Glycerophosphoethanolamines [GP02]	Monoacylglycerophosphoethanolamines [GP0205]	No results	Invalid mass	No results	452.274	1.59217e+06	1.49463e+06	1.73173e+06	3.54755e+06	1.06108e+06	967530	924510	921799	2.15903	1.11039	0.0374973	1	1.52802	up
pos-1.714_189.12244	N6-Acetyl-L-lysine	N6-Acetyl-L-lysine	C8 H16 N2 O3	188.115	1.714	cpd:C02727	map00310 Lysine degradation	HMDB0000206	--	Organic acids and derivatives	Carboxylic acids and derivatives	Amino acids, peptides, and analogues	--	--	--	Invalid mass	Invalid mass	No results	189.122	6.90098e+06	5.30711e+06	5.21714e+06	3.06028e+06	1.11356e+07	1.13958e+07	5.55789e+06	1.39439e+07	0.487365	-1.03692	0.0375795	0.9375	1.21789	down
neg-0.921_341.10901	Trehalose	alpha,alpha-Trehalose; alpha,alpha'-Trehalose; Trehalose	C12 H22 O11	342.116	0.921	cpd:C01083	map00500 Starch and sucrose metabolism;map01100 Metabolic pathways;map02010 ABC transporters	HMDB0000975	--	Organic oxygen compounds	Organooxygen compounds	Carbohydrates and carbohydrate conjugates	--	--	--	No results	No results	Full match	341.109	2.24639e+06	2.42115e+06	2.57372e+06	2.76872e+06	133819	126172	134844	130486	19.055	4.25209	1.05662e-06	1	2.8309	up
neg-0.87_181.07153	D-(-)-Mannitol	--	C6 H14 O6	182.079	0.87	--	--	HMDB0000765	--	Organic oxygen compounds	Organooxygen compounds	Carbohydrates and carbohydrate conjugates	--	--	--	Full match	Full match	Full match	181.072	3.40532e+06	3.75259e+06	4.71241e+06	4.67791e+06	258651	232296	227224	216364	17.7074	4.14628	3.24385e-06	1	3.13785	up
neg-3.368_251.10384	Tyrosylalanine	--	C12 H16 N2 O4	252.111	3.368	--	--	HMDB0029098	--	Organic acids and derivatives	Carboxylic acids and derivatives	Amino acids, peptides, and analogues	--	--	--	Full match	No results	No results	251.104	220066	178097	210025	137272	827367	577789	827969	557685	0.267112	-1.90448	0.000132398	1	2.03827	down
neg-3.304_201.12436	Ala-Leu	--	C9 H18 N2 O3	202.132	3.304	--	--	HMDB0251509	--	Organic acids and derivatives	Carboxylic acids and derivatives	Amino acids, peptides, and analogues	--	--	--	No results	Full match	Full match	201.124	907063	596338	671574	443626	2.62637e+06	2.62856e+06	3.82523e+06	2.88597e+06	0.218835	-2.19209	0.00032223	1	1.94163	down
neg-3.308_231.13493	Thr-Leu	--	C10 H20 N2 O4	232.142	3.308	--	--	HMDB0259044	--	Organic acids and derivatives	Carboxylic acids and derivatives	Amino acids, peptides, and analogues	--	--	--	No results	No results	Full match	231.135	341598	216268	238644	161448	1.04518e+06	816494	1.22209e+06	855816	0.243162	-2.04001	0.000540051	1	1.9025	down
neg-9.849_571.28906	LPI 16:0	--	C25 H49 O12 P	572.296	9.849	--	--	--	LMGP06050002	--	--	--	Glycerophospholipids [GP]	Glycerophosphoinositols [GP06]	Monoacylglycerophosphoinositols [GP0605]	No results	Full match	No results	571.289	478413	397382	506457	394201	225920	186163	150351	144727	2.51209	1.32889	0.000597766	1	1.45663	up
neg-5.728_480.30942	LysoPE 18:0	--	C23 H48 N O7 P	481.317	5.728	--	--	--	--	--	--	--	--	--	--	No results	No results	Full match	480.309	122544	171804	170927	125684	70278.3	48763.2	39190.2	43303.3	2.93228	1.55202	0.000670762	1	1.90301	up
neg-1.692_117.01916	Erythronolactone	--	C4 H6 O4	118.026	1.692	--	--	--	--	--	--	--	--	--	--	No results	Full match	Full match	117.019	2.93265e+06	3.56283e+06	3.31415e+06	3.74291e+06	1.98169e+06	2.05587e+06	2.10513e+06	2.46461e+06	1.57454	0.65493	0.000750006	1	1.14298	up
neg-3.468_263.14014	Feruloyl Putrescine	--	C14 H20 N2 O3	264.147	3.468	--	--	--	--	--	--	--	--	--	--	No results	No results	Full match	263.14	781559	852656	665061	521091	1.61134e+06	1.47883e+06	1.87367e+06	1.70027e+06	0.423218	-1.24053	0.00150651	1	1.33493	down
neg-6.917_619.2887	LPI 20:4	--	C29 H49 O12 P	620.296	6.917	--	--	--	LMGP06050006	--	--	--	Glycerophospholipids [GP]	Glycerophosphoinositols [GP06]	Monoacylglycerophosphoinositols [GP0605]	No results	Full match	No results	619.289	3.78882e+06	2.80222e+06	3.75847e+06	2.2854e+06	1.50718e+06	1.05183e+06	730570	724246	3.14785	1.65436	0.00216449	1	2.41776	up
neg-3.664_311.14014	Phe-Phe	--	C18 H20 N2 O3	312.148	3.664	--	--	HMDB0013302	--	Organic acids and derivatives	Carboxylic acids and derivatives	Amino acids, peptides, and analogues	--	--	--	No results	No results	Full match	311.14	206894	176885	163307	170650	474773	327003	563321	371771	0.413236	-1.27496	0.00273207	1	1.38761	down
neg-3.308_143.11879	N-(5-Aminopentyl)acetamide	--	C7 H16 N2 O	144.126	3.308	--	--	HMDB0002284	--	Organic acids and derivatives	Carboxylic acids and derivatives	Carboxylic acid derivatives	--	--	--	No results	No results	Full match	143.119	16007.5	17273.2	15909.1	28302.7	62833.7	32186.7	49629.7	44692	0.409273	-1.28887	0.00377632	1	1.53946	down
neg-3.705_307.16638	Bestatin	--	C16 H24 N2 O4	308.174	3.705	--	--	--	--	--	--	--	--	--	--	No results	Full match	No results	307.166	108861	144924	129606	107607	12479.1	31868.8	29840.6	33196.3	4.57231	2.19292	0.00432298	1	2.02289	up
neg-5.522_500.27832	LPE 20:4	--	C25 H44 N O7 P	501.286	5.522	--	--	--	LMGP02050067	--	--	--	Glycerophospholipids [GP]	Glycerophosphoethanolamines [GP02]	Monoacylglycerophosphoethanolamines [GP0205]	No results	Full match	No results	500.278	1.14249e+07	7.77114e+06	8.30811e+06	7.17281e+06	5.82726e+06	3.14329e+06	3.30096e+06	3.95639e+06	2.13687	1.0955	0.00528986	1	1.33359	up
neg-6.422_554.34607	LPC 17:0	--	C25 H52 N O7 P	555.353	6.422	--	--	--	LMGP01050024	--	--	--	Glycerophospholipids [GP]	Glycerophosphocholines [GP01]	Monoacylglycerophosphocholines [GP0105]	No results	Invalid mass	No results	554.346	430346	395519	534345	463636	307879	255741	178763	198272	1.93891	0.955246	0.00593328	1	1.25188	up
neg-3.515_300.19284	2-[(3S)-1-(Cyclohexylmethyl)-3-pyrrolidinyl]-5-fluoro-1H-benzimidazole	--	C18 H24 F N3	301.2	3.515	--	--	--	--	--	--	--	--	--	--	Invalid mass	No results	No results	300.193	145177	329176	306482	240886	766990	559470	609265	786929	0.375267	-1.41401	0.00662725	1	1.10311	down
neg-6.644_530.32495	LPE 22:3	--	C27 H50 N O7 P	531.332	6.644	--	--	--	--	--	--	--	--	--	--	No results	Full match	No results	530.325	594082	503956	597646	583973	234567	90283.7	74054.3	99644.5	4.57258	2.19301	0.00693476	1	3.14486	up
neg-6.04_528.30927	LPE 22:4	--	C27 H48 N O7 P	529.317	6.04	--	--	--	LMGP02050057	--	--	--	Glycerophospholipids [GP]	Glycerophosphoethanolamines [GP02]	Monoacylglycerophosphoethanolamines [GP0205]	No results	Full match	No results	528.309	9.41467e+06	7.53887e+06	7.90487e+06	7.27518e+06	5.52934e+06	3.20853e+06	2.49781e+06	3.21481e+06	2.2237	1.15296	0.0110246	1	1.44555	up
neg-4.287_367.21228	Prostaglandin G2	Prostaglandin G2; PGG2	C20 H32 O6	368.22	4.287	cpd:C05956	map00590 Arachidonic acid metabolism;map01100 Metabolic pathways;map04611 Platelet activation;map04726 Serotonergic synapse	HMDB0003235	LMFA03010009	Lipids and lipid-like molecules	Fatty Acyls	Eicosanoids	Fatty Acyls [FA]	Eicosanoids [FA03]	Prostaglandins [FA0301]	No results	No results	Full match	367.212	53208.6	73611.6	51063.8	48622.3	43099.4	22568.5	26707.9	32846.5	1.80883	0.85506	0.0139775	1	1.44746	up
neg-7.077_568.36182	LPC 18:0	--	C26 H54 N O7 P	569.369	7.077	--	--	--	LMGP01050076	--	--	--	Glycerophospholipids [GP]	Glycerophosphocholines [GP01]	Monoacylglycerophosphocholines [GP0105]	No results	Invalid mass	No results	568.362	8.35724e+06	6.35148e+06	8.0439e+06	8.30755e+06	4.99284e+06	3.14927e+06	1.85313e+06	2.65601e+06	2.45511	1.29579	0.0144557	1	1.63555	up
neg-3.293_611.14526	glutathione disulfide	Glutathione disulfide; GSSG; Oxiglutatione; Oxidized glutathione	C20 H32 N6 O12 S2	612.153	3.293	cpd:C00127	map00480 Glutathione metabolism;map04216 Ferroptosis;map04918 Thyroid hormone synthesis	HMDB0003337	--	Organic acids and derivatives	Carboxylic acids and derivatives	Amino acids, peptides, and analogues	--	--	--	No results	No results	Full match	611.145	199149	123868	279693	160138	79832.1	92447	81824.2	72440.9	2.33612	1.22412	0.0146775	1	1.96637	up
neg-6.201_616.36145	LPC 22:4	--	C30 H54 N O7 P	617.369	6.201	--	--	--	LMGP01050124	--	--	--	Glycerophospholipids [GP]	Glycerophosphocholines [GP01]	Monoacylglycerophosphocholines [GP0105]	No results	Invalid mass	No results	616.361	585551	528968	565809	662811	393540	214171	153179	176261	2.50028	1.32209	0.0154342	1	1.226	up
neg-7.719_303.23273	Arachidonic acid	Arachidonate; Arachidonic acid; (5Z,8Z,11Z,14Z)-Icosatetraenoic acid; cis-5,8,11,14-Eicosatetraenoic acid	C20 H32 O2	304.24	7.719	cpd:C00219	map00590 Arachidonic acid metabolism;map00591 Linoleic acid metabolism;map01040 Biosynthesis of unsaturated fatty acids;map01100 Metabolic pathways;map04216 Ferroptosis;map04217 Necroptosis;map04270 Vascular smooth muscle contraction;map04611 Platelet activation;map04664 Fc epsilon RI signaling pathway;map04666 Fc gamma R-mediated phagocytosis;map04723 Retrograde endocannabinoid signaling;map0472…	HMDB0001043	LMFA01030001	Lipids and lipid-like molecules	Fatty Acyls	Fatty acids and conjugates	Fatty Acyls [FA]	Fatty Acids and Conjugates [FA01]	Unsaturated fatty acids [FA0103]	Full match	Full match	Full match	303.233	284439	469960	437277	777232	185555	154633	202839	199913	2.65015	1.40608	0.016891	1	1.6716	up
neg-4.567_353.23322	Prostaglandin E1	Alprostadil; Prostaglandin E1; (13E)-(15S)-11alpha,15-Dihydroxy-9-oxoprost-13-enoate; PGE1	C20 H34 O5	354.24	4.567	cpd:C04741	--	HMDB0001442	LMFA03010134	Lipids and lipid-like molecules	Fatty Acyls	Eicosanoids	Fatty Acyls [FA]	Eicosanoids [FA03]	Prostaglandins [FA0301]	No results	No results	Full match	353.233	1.47307e+06	1.21589e+06	1.18908e+06	976767	903113	339142	461472	388715	2.32017	1.21423	0.0185765	1	2.17786	up
neg-5.444_568.2652	Lysops 22:6	--	C28 H44 N O9 P	569.273	5.444	--	--	--	--	--	--	--	--	--	--	No results	No results	Full match	568.265	1.01511e+06	1.03371e+06	857780	1.09643e+06	789359	497660	367710	398183	1.94993	0.963419	0.0208578	1	1.16119	up
neg-1.42_111.01985	UDP-N-acetylglucosamine	UDP-N-acetyl-alpha-D-glucosamine; UDP-N-acetyl-D-glucosamine; UDP-N-acetylglucosamine	C17 H27 N3 O17 P2	112.027	1.42	cpd:C00043	map00520 Amino sugar and nucleotide sugar metabolism;map00524 Neomycin, kanamycin and gentamicin biosynthesis;map01100 Metabolic pathways;map04931 Insulin resistance	HMDB0000290	--	Nucleosides, nucleotides, and analogues	Pyrimidine nucleotides	Pyrimidine nucleotide sugars	--	--	--	Invalid mass	No match	No match	111.02	865748	646310	758649	637914	973328	892753	984711	902935	0.774862	-0.367988	0.0301613	1	1.38729	down
neg-5.536_588.33087	LPC 20:4	--	C28 H50 N O7 P	589.338	5.536	--	--	--	LMGP01050140	--	--	--	Glycerophospholipids [GP]	Glycerophosphocholines [GP01]	Monoacylglycerophosphocholines [GP0105]	No results	Invalid mass	No results	588.331	4.13061e+06	4.23496e+06	4.63082e+06	4.47936e+06	3.65832e+06	1.62567e+06	1.29885e+06	1.87789e+06	2.06551	1.0465	0.0354684	1	1.01832	up
neg-5.707_614.34625	LPC 22:5	--	C30 H52 N O7 P	615.354	5.707	--	--	--	LMGP01050143	--	--	--	Glycerophospholipids [GP]	Glycerophosphocholines [GP01]	Monoacylglycerophosphocholines [GP0105]	No results	Invalid mass	No results	614.346	769411	540921	913984	949327	663037	292128	275071	443566	1.89607	0.923011	0.0367711	0.9375	1.20957	up
neg-8.344_295.22757	12,13-EODE	--	C18 H32 O3	296.235	8.344	--	--	--	--	--	--	--	--	--	--	No results	No results	Full match	295.228	26247.3	17388.2	37222.8	29850.6	16966.6	14594.7	13965.7	17543.1	1.75533	0.811743	0.0387476	0.9375	1.60372	up
neg-7.08_508.3399	Lysopc 17:0	--	C25 H52 N O7 P	509.348	7.08	--	--	--	--	--	--	--	--	--	--	No results	No results	Full match	508.34	257645	216328	256268	258532	202629	121003	67004.5	99612.3	2.01688	1.01212	0.0404253	1	1.36801	up
neg-5.595_526.2937	LPE 22:5	--	C27 H46 N O7 P	527.301	5.595	--	--	--	LMGP02050070	--	--	--	Glycerophospholipids [GP]	Glycerophosphoethanolamines [GP02]	Monoacylglycerophosphoethanolamines [GP0205]	No results	Full match	No results	526.294	7.08667e+06	6.15584e+06	6.29663e+06	5.57218e+06	5.95477e+06	3.46343e+06	2.78212e+06	3.45165e+06	1.60435	0.681992	0.045966	0.9375	1.20546	up
neg-5.4_524.27789	LPE 22:6	--	C27 H44 N O7 P	525.285	5.4	--	--	--	LMGP02050060	--	--	--	Glycerophospholipids [GP]	Glycerophosphoethanolamines [GP02]	Monoacylglycerophosphoethanolamines [GP0205]	No results	Full match	No results	524.278	6.22311e+06	4.25774e+06	4.5415e+06	4.27273e+06	4.67636e+06	2.88749e+06	2.52963e+06	2.45921e+06	1.53713	0.620237	0.0489328	0.8125	1.09348	up
