# Supplementary material for: Mitochondria from osteolineage cells regulate myeloid cell-mediated bone resorption
Source: Nat Commun. 2024 Jun 14;15:5094. doi: 10.1038/s41467-024-49159-3 (PMC11178781; doi:10.1038/s41467-024-49159-3)
Supplement: Supplementary file 4 — Supplementary Data 2 [file 41467_2024_49159_MOESM4_ESM.xlsx]

## Sheet: Supplementary Data 2
Supplementary Data 2 mOCs_Mito.vs.mOCs_diff.anno
Compound_ID	Name	Other_name(Kegg_name)	Formula	Molecular Weight	RT [min]	Kegg_ID	KEGG_pathway	HMDB_ID	Lipidmaps_ID	SuperClass(HMDB)	Class(HMDB)	SubClass(HMDB)	CATEGORY(Lipidmaps)	MAIN_CLASS(Lipidmaps)	SUB_CLASS(Lipidmaps)	mzCloud_Results	mzVault_Results	MassList_Results	m/z	neg_mOCs_Mito_1	neg_mOCs_Mito_2	neg_mOCs_Mito_3	neg_mOCs_Mito_4	neg_mOCs_1	neg_mOCs_2	neg_mOCs_3	neg_mOCs_4	FC	log2FC	Pvalue	ROC	VIP	Up.Down
neg-0.93_149.04529	D-Ribose	D-Ribose	C5 H10 O5	150.053	0.93	cpd:C00121	map00030 Pentose phosphate pathway;map02010 ABC transporters	HMDB0000283	--	Organic oxygen compounds	Organooxygen compounds	Carbohydrates and carbohydrate conjugates	--	--	--	No results	No results	Full match	149.045	360783	527164	1.0084e+06	192453	4.60109e+06	2.68461e+06	2.9933e+06	6.47763e+06	0.124655	-3.00399	0.00310037	1	3.51378	down
neg-0.864_195.05084	D-Gluconic acid	D-Gluconic acid; D-Gluconate; D-gluco-Hexonic acid	C6 H12 O7	196.058	0.864	cpd:C00257	map00030 Pentose phosphate pathway;map01100 Metabolic pathways;map01200 Carbon metabolism	HMDB0303730	--	Organic acids and derivatives	Hydroxy acids and derivatives	Medium-chain hydroxy acids and derivatives	--	--	--	No results	No results	Full match	195.051	425675	804157	1.82321e+06	572244	3.66016e+06	2.26528e+06	2.30881e+06	5.67823e+06	0.260578	-1.94022	0.0119126	1	1.78476	down
neg-7.344_271.22781	16-Hydroxyhexadecanoic acid	--	C16 H32 O3	272.235	7.344	--	--	HMDB0006294	--	Lipids and lipid-like molecules	Fatty Acyls	Fatty acids and conjugates	--	--	--	Full match	Full match	No results	271.228	6.26337e+06	6.35164e+06	8.86612e+06	3.6819e+06	5.92644e+07	1.23684e+07	2.04197e+07	2.632e+07	0.212575	-2.23396	0.0139767	1	2.17252	down
neg-3.261_382.1011	N6-Succinyl Adenosine	--	C14 H17 N5 O8	383.108	3.261	--	--	HMDB0255303	--	Organic acids and derivatives	Carboxylic acids and derivatives	Dicarboxylic acids and derivatives	--	--	--	No results	No results	Full match	382.101	81295.3	74784.4	172937	58176.2	290611	130511	207793	393923	0.378548	-1.40145	0.0257713	0.9375	1.06479	down
neg-3.821_244.15515	2-Methylbutyroylcarnitine	--	C12 H23 N O4	245.162	3.821	--	--	HMDB0000378	LMFA07070034	Lipids and lipid-like molecules	Fatty Acyls	Fatty acid esters	Fatty Acyls [FA]	Fatty esters [FA07]	Fatty acyl carnitines [FA0707]	No results	No results	Full match	244.155	17596.5	33814.5	47193.2	27930.5	52719.5	68854.6	90025.3	42288.5	0.498388	-1.00466	0.0361412	0.9375	1.53613	down
neg-1.441_129.01927	Glutaconic acid	(E)-Glutaconate; trans-Glutaconate; trans-Glutaconic acid; Glutaconic acid	C5 H6 O4	130.026	1.441	cpd:C02214	--	HMDB0000620	LMFA01170109	Organic acids and derivatives	Carboxylic acids and derivatives	Dicarboxylic acids and derivatives	Fatty Acyls [FA]	Fatty Acids and Conjugates [FA01]	Dicarboxylic acids [FA0117]	No results	Full match	Full match	129.019	3.69955e+06	2.70713e+06	2.01027e+06	5.29485e+06	1.60748e+06	2.36094e+06	1.26391e+06	1.72079e+06	1.97204	0.979686	0.0472987	0.9375	1.4183	up
neg-0.866_102.05589	N-Ethylglycine	N-Ethylglycine	C4 H9 N O2	103.063	0.866	cpd:C11735	--	HMDB0041945	--	Organic acids and derivatives	Carboxylic acids and derivatives	Amino acids, peptides, and analogues	--	--	--	No results	Full match	Full match	102.056	824110	1.08464e+06	2.16791e+06	985294	3.22656e+06	1.61967e+06	1.84653e+06	2.88113e+06	0.528725	-0.919411	0.0499348	0.875	1.14954	down
pos-1.461_251.06821	Tris(2-carboxyethyl)phosphine	--	C9 H15 O6 P	250.061	1.461	--	--	HMDB0247005	--	Organic acids and derivatives	Carboxylic acids and derivatives	Tricarboxylic acids and derivatives	--	--	--	No results	No results	Full match	251.068	2.84645e+06	1.41571e+06	2.99841e+06	2.59982e+06	4.28735e+06	5.02038e+06	5.25419e+06	4.1427e+06	0.527164	-0.923677	0.0246238	1	1.62174	down
pos-3.133_357.19354	MPK	--	C16 H30 N4 O4 S	356.186	3.133	--	--	HMDB0034235	--	Organic oxygen compounds	Organooxygen compounds	Carbonyl compounds	--	--	--	Invalid mass	No results	No results	357.194	560509	679962	366561	391542	175165	198373	309237	78869.5	2.62403	1.39178	0.0264464	1	1.68533	up
pos-0.952_150.11153	Triethanolamine	Triethanolamine; Trolamine	C6 H15 N O3	149.104	0.952	cpd:C06771	map00564 Glycerophospholipid metabolism	HMDB0032538	--	Organic nitrogen compounds	Organonitrogen compounds	Amines	--	--	--	Invalid mass	Invalid mass	No results	150.112	5.98693e+06	9.93145e+06	2.33865e+07	8.45731e+06	3.77122e+07	2.07731e+07	2.78072e+07	2.34967e+07	0.435036	-1.20079	0.0391204	0.9375	2.37903	down
pos-1.464_308.08917	L-Glutathione (reduced)	--	C10 H17 N3 O6 S	307.082	1.464	--	--	--	--	--	--	--	--	--	--	Invalid mass	Invalid mass	No results	308.089	1.12686e+08	2.91524e+07	1.73736e+08	9.17844e+07	4.42258e+08	1.53564e+08	3.01607e+08	3.4904e+08	0.32681	-1.61348	0.0402408	0.9375	2.20068	down
pos-3.387_274.68961	LysoPC 20:2	--	C28 H54 N O7 P	547.365	3.387	--	--	--	--	--	--	--	--	--	--	No results	No results	Full match	274.69	1.89761e+06	1.30631e+06	744623	1.56809e+06	624738	629539	832242	690589	1.98647	0.990207	0.0449687	0.9375	2.13593	up
pos-4.192_155.04552	Diethyl phosphate	--	C4 H11 O4 P	154.038	4.192	--	--	HMDB0012209	--	Organic acids and derivatives	Organic phosphoric acids and derivatives	Phosphate esters	--	--	--	Invalid mass	Invalid mass	No results	155.046	5.85916e+07	2.20104e+08	6.16172e+07	4.55371e+07	2.39125e+07	1.83799e+07	3.65142e+07	2.75891e+07	3.62656	1.8586	0.0454534	1	1.87228	up
pos-1.468_362.00812	8-Bromoguanosine	--	C10 H12 Br N5 O5	361.001	1.468	--	--	--	--	--	--	--	--	--	--	No results	No results	Full match	362.008	420350	226257	517185	345552	1.30937e+06	448275	772641	655263	0.47381	-1.07762	0.0472658	0.9375	1.82118	down
pos-1.472_346.04678	Glutathione	Glutathione; 5-L-Glutamyl-L-cysteinylglycine; N-(N-gamma-L-Glutamyl-L-cysteinyl)glycine; gamma-L-Glutamyl-L-cysteinyl-glycine; GSH; Reduced glutathione	C10 H17 N3 O6 S	307.084	1.472	cpd:C00051	map00270 Cysteine and methionine metabolism;map00480 Glutathione metabolism;map01100 Metabolic pathways;map02010 ABC transporters;map04216 Ferroptosis;map04918 Thyroid hormone synthesis;map04976 Bile secretion	HMDB0000125	--	Organic acids and derivatives	Carboxylic acids and derivatives	Amino acids, peptides, and analogues	--	--	--	No results	No results	Full match	346.047	336237	57297.5	721891	372101	3.43616e+06	476456	1.70009e+06	1.81268e+06	0.20033	-2.31955	0.0477205	0.9375	2.03537	down
