# Supplementary material for: Mitochondria from osteolineage cells regulate myeloid cell-mediated bone resorption
Source: Nat Commun. 2024 Jun 14;15:5094. doi: 10.1038/s41467-024-49159-3 (PMC11178781; doi:10.1038/s41467-024-49159-3)
Supplement: Supplementary file 5 — Supplementary Data 3 [file 41467_2024_49159_MOESM5_ESM.xlsx]

## Sheet: Supplementary Data 3
Supplementary Data 3 OCPs_Mito.vs.OCPs_diff.anno
Compound_ID	Name	Other_name(Kegg_name)	Formula	Molecular Weight	RT [min]	Kegg_ID	KEGG_pathway	HMDB_ID	Lipidmaps_ID	SuperClass(HMDB)	Class(HMDB)	SubClass(HMDB)	CATEGORY(Lipidmaps)	MAIN_CLASS(Lipidmaps)	SUB_CLASS(Lipidmaps)	mzCloud_Results	mzVault_Results	MassList_Results	m/z	pos_OCPs_Mito_1	pos_OCPs_Mito_2	pos_OCPs_Mito_3	pos_OCPs_Mito_4	pos_OCPs_1	pos_OCPs_2	pos_OCPs_3	pos_OCPs_4	FC	log2FC	Pvalue	ROC	VIP	Up.Down
pos-0.961_365.103	D-(+)-Maltose	--	C12 H22 O11	364.096	0.961	--	--	HMDB0000163	--	Organic oxygen compounds	Organooxygen compounds	Carbohydrates and carbohydrate conjugates	--	--	--	Invalid mass	Invalid mass	No results	365.103	1.53516e+07	4.92275e+06	1.7988e+07	1.67085e+07	210445	59243.3	274040	51985.6	92.2771	6.5279	0.000194005	1	2.75654	up
pos-1.623_150.0764	3-Methyladenine	3-Methyladenine	C6 H7 N5	149.069	1.623	cpd:C00913	--	HMDB0011600	--	Organoheterocyclic compounds	Imidazopyrimidines	Purines and purine derivatives	--	--	--	Invalid mass	No results	No results	150.076	2.58107e+06	236606	735926	2.32973e+06	112580	84383.3	155362	59821.7	14.2748	3.8354	0.0191765	1	1.87953	up
pos-3.331_203.13806	Ala-Ile	--	C9 H18 N2 O3	202.131	3.331	--	--	HMDB0028690	--	Organic acids and derivatives	Carboxylic acids and derivatives	Amino acids, peptides, and analogues	--	--	--	No results	Full match	Full match	203.138	2.08605e+07	1.01632e+07	2.77179e+06	1.90818e+07	5.4501e+06	835724	1.41964e+06	1.75269e+06	5.59065	2.48302	0.0310618	0.9375	2.14329	up
pos-1.714_189.12244	N6-Acetyl-L-lysine	N6-Acetyl-L-lysine	C8 H16 N2 O3	188.115	1.714	cpd:C02727	map00310 Lysine degradation	HMDB0000206	--	Organic acids and derivatives	Carboxylic acids and derivatives	Amino acids, peptides, and analogues	--	--	--	Invalid mass	Invalid mass	No results	189.122	8.97683e+06	3.66063e+06	1.33341e+06	8.74791e+06	2.29219e+06	460832	540691	1.06333e+06	5.21428	2.38247	0.0336249	0.9375	1.75104	up
pos-3.625_484.31049	Taurolithocholic acid	Taurolithocholate; Taurolithocholic acid	C26 H45 N O5 S	483.303	3.625	cpd:C02592	--	HMDB0000722	LMST05040003	Lipids and lipid-like molecules	Steroids and steroid derivatives	Bile acids, alcohols and derivatives	Sterols [ST]	Steroid conjugates [ST05]	Taurine conjugates [ST0504]	No results	No results	Full match	484.31	580167	497353	440810	613176	241028	193743	462271	167764	2.00178	1.00128	0.0356502	0.9375	1.20459	up
pos-7.275_330.24374	Bisphenol G	--	C21 H28 O2	329.236	7.275	--	--	--	--	--	--	--	--	--	--	Invalid mass	No results	No results	330.244	1.85919e+07	3.02803e+06	1.06023e+07	6.74472e+06	3.92547e+06	2.58897e+06	2.07283e+06	1.32652e+06	3.93058	1.97474	0.0395576	0.9375	1.38996	up
pos-3.47_416.24832	RMK	--	C17 H35 N7 O4 S	415.241	3.47	--	--	--	--	--	--	--	--	--	--	Invalid mass	No results	No results	416.248	891276	290634	222170	765933	248752	108859	210055	79838.9	3.35134	1.74474	0.0424046	0.9375	1.19931	up
pos-3.42_373.27893	ILK	--	C18 H36 N4 O4	372.272	3.42	--	--	--	--	--	--	--	--	--	--	Invalid mass	No results	No results	373.279	1.56431e+06	1.27335e+06	350314	1.44545e+06	478130	142867	322031	441407	3.3468	1.74278	0.0433333	0.875	1.2553	up
pos-3.299_354.17117	Fmoc-L-Isoleucine	--	C21 H23 N O4	353.163	3.299	--	--	--	--	--	--	--	--	--	--	No results	No results	Full match	354.171	903798	300571	258522	1.04386e+06	229684	128769	267075	84312.6	3.53143	1.82025	0.0434088	0.9375	1.11302	up
pos-3.391_298.09503	5'-S-Methyl-5'-thioadenosine	--	C11 H15 N5 O3 S	297.088	3.391	--	--	HMDB0001173	--	Nucleosides, nucleotides, and analogues	5'-deoxyribonucleosides	5'-deoxy-5'-thionucleosides	--	--	--	Invalid mass	Invalid mass	No results	298.095	6.15849e+06	3.19178e+06	7.24735e+06	7.75388e+06	1.17515e+07	1.61413e+07	1.32985e+07	6.74548e+06	0.507991	-0.977125	0.0483347	0.875	2.04968	down
neg-0.87_181.07153	D-(-)-Mannitol	--	C6 H14 O6	182.079	0.87	--	--	HMDB0000765	--	Organic oxygen compounds	Organooxygen compounds	Carbohydrates and carbohydrate conjugates	--	--	--	Full match	Full match	Full match	181.072	1.05668e+07	4.79589e+06	1.28236e+07	7.14061e+06	418288	608322	346648	1.01084e+06	14.8177	3.88925	0.000155196	1	2.19341	up
neg-0.921_341.10901	Trehalose	alpha,alpha-Trehalose; alpha,alpha'-Trehalose; Trehalose	C12 H22 O11	342.116	0.921	cpd:C01083	map00500 Starch and sucrose metabolism;map01100 Metabolic pathways;map02010 ABC transporters	HMDB0000975	--	Organic oxygen compounds	Organooxygen compounds	Carbohydrates and carbohydrate conjugates	--	--	--	No results	No results	Full match	341.109	1.04619e+07	2.89961e+06	1.26855e+07	7.61604e+06	239280	141498	229056	150032	44.3014	5.46928	0.000472105	1	2.57886	up
neg-3.705_307.16638	Bestatin	--	C16 H24 N2 O4	308.174	3.705	--	--	--	--	--	--	--	--	--	--	No results	Full match	No results	307.166	433842	54690.5	538614	489036	12359	18859.3	17477.1	23333.8	21.0496	4.39572	0.0123454	1	2.47366	up
neg-1.692_117.01916	Erythronolactone	--	C4 H6 O4	118.026	1.692	--	--	--	--	--	--	--	--	--	--	No results	Full match	Full match	117.019	9.55975e+06	2.99345e+06	6.50825e+06	1.14317e+07	1.81076e+06	1.07561e+06	3.37703e+06	1.33012e+06	4.01568	2.00564	0.0128281	0.9375	2.46451	up
neg-1.925_161.0453	3-Hydroxy-3-methylglutaric acid	--	C6 H10 O5	162.053	1.925	--	--	HMDB0000355	--	Lipids and lipid-like molecules	Fatty Acyls	Fatty acids and conjugates	--	--	--	No results	Full match	No results	161.045	2.7944e+06	1.4875e+06	3.14036e+06	2.35402e+06	1.35268e+06	944638	1.28219e+06	1.12944e+06	2.0761	1.05388	0.0156884	1	1.60751	up
neg-3.293_131.03476	Methylsuccinic acid	--	C5 H8 O4	132.042	3.293	--	--	HMDB0001844	LMFA01170119	Lipids and lipid-like molecules	Fatty Acyls	Fatty acids and conjugates	Fatty Acyls [FA]	Fatty Acids and Conjugates [FA01]	Dicarboxylic acids [FA0117]	Full match	Partial match	Full match	131.035	1.7026e+07	3.46521e+06	1.9329e+07	1.2622e+07	2.58018e+06	982270	4.54247e+06	1.04306e+06	5.73265	2.5192	0.0169639	0.9375	2.62726	up
neg-0.936_130.05072	N-Acetylalanine	--	C5 H9 N O3	131.058	0.936	--	--	HMDB0255053	--	Organic acids and derivatives	Carboxylic acids and derivatives	Amino acids, peptides, and analogues	--	--	--	No results	Full match	Full match	130.051	7.81394e+06	382274	9.4599e+06	5.86623e+06	171705	106633	119686	147062	43.1535	5.43141	0.0210482	1	2.75852	up
neg-0.927_101.02426	acetoacetate	Acetoacetate; 3-Oxobutanoic acid; beta-Ketobutyric acid; Acetoacetic acid	C4 H6 O3	102.032	0.927	cpd:C00164	map00072 Synthesis and degradation of ketone bodies;map00280 Valine, leucine and isoleucine degradation;map00310 Lysine degradation;map00350 Tyrosine metabolism;map00640 Propanoate metabolism;map00650 Butanoate metabolism;map01100 Metabolic pathways	HMDB0304256	--	Organic acids and derivatives	Keto acids and derivatives	Short-chain keto acids and derivatives	--	--	--	No results	No results	Full match	101.024	2.22818e+06	397684	2.28869e+06	2.07371e+06	605977	217848	163710	508658	4.67069	2.22364	0.0344307	0.875	1.82886	up
neg-1.743_147.02968	Pyruvic acid	Pyruvate; Pyruvic acid; 2-Oxopropanoate; 2-Oxopropanoic acid; Pyroracemic acid	C3 H4 O3	148.037	1.743	cpd:C00022	map00010 Glycolysis / Gluconeogenesis;map00020 Citrate cycle (TCA cycle);map00030 Pentose phosphate pathway;map00040 Pentose and glucuronate interconversions;map00053 Ascorbate and aldarate metabolism;map00250 Alanine, aspartate and glutamate metabolism;map00260 Glycine, serine and threonine metabolism;map00270 Cysteine and methionine metabolism;map00290 Valine, leucine and isoleucine biosynthesi…	HMDB0000243	LMFA01060077	Organic acids and derivatives	Keto acids and derivatives	Alpha-keto acids and derivatives	Fatty Acyls [FA]	Fatty Acids and Conjugates [FA01]	Oxo fatty acids [FA0106]	No results	Invalid mass	No match	147.03	1.15313e+06	336898	1.53536e+06	1.14578e+06	386158	197623	396044	269397	3.33901	1.73942	0.0379782	0.875	2.06628	up
neg-0.933_173.00882	cis-Aconitic acid	cis-Aconitate; cis-Aconitic acid	C6 H6 O6	174.016	0.933	cpd:C00417	map00020 Citrate cycle (TCA cycle);map00630 Glyoxylate and dicarboxylate metabolism;map01100 Metabolic pathways;map01210 2-Oxocarboxylic acid metabolism	HMDB0000072	--	Organic acids and derivatives	Carboxylic acids and derivatives	Tricarboxylic acids and derivatives	--	--	--	No results	No results	Full match	173.009	627225	261707	716379	435810	267585	178911	200813	312563	2.12645	1.08845	0.0431951	0.875	1.26962	up
neg-3.308_143.11879	N-(5-Aminopentyl)acetamide	--	C7 H16 N2 O	144.126	3.308	--	--	HMDB0002284	--	Organic acids and derivatives	Carboxylic acids and derivatives	Carboxylic acid derivatives	--	--	--	No results	No results	Full match	143.119	202798	71476.3	43225.4	142748	78213.2	17817.7	26913.7	14433.4	3.35023	1.74426	0.0469366	0.875	1.55446	up
neg-3.368_251.10384	Tyrosylalanine	--	C12 H16 N2 O4	252.111	3.368	--	--	HMDB0029098	--	Organic acids and derivatives	Carboxylic acids and derivatives	Amino acids, peptides, and analogues	--	--	--	Full match	No results	No results	251.104	1.25302e+06	658822	93168	997079	214206	28024.7	108375	71220.2	7.11687	2.83124	0.0479766	0.875	2.05552	up
neg-3.76_159.06602	3,3-Dimethylglutaric acid	--	C7 H12 O4	160.073	3.76	--	--	HMDB0002441	--	Lipids and lipid-like molecules	Fatty Acyls	Fatty acids and conjugates	--	--	--	Full match	Not the top hit	Full match	159.066	1.07705e+07	1.42531e+06	1.72526e+07	1.15376e+07	1.46569e+06	947831	1.88505e+06	1.07968e+06	7.62069	2.92992	0.047992	0.875	2.61881	up
