# Supplementary material for: Mitochondria from osteolineage cells regulate myeloid cell-mediated bone resorption
Source: Nat Commun. 2024 Jun 14;15:5094. doi: 10.1038/s41467-024-49159-3 (PMC11178781; doi:10.1038/s41467-024-49159-3)
Supplement: Supplementary file 7 — Source Data [file 41467_2024_49159_MOESM7_ESM.zip]

Archive with 31 entries (30 files):
- Source dataset/
- Source dataset/.DS_Store
- __MACOSX/Source dataset/._.DS_Store
- Source dataset/Source Data files_Fig. 2 Osteolineage transfer mitochondria to osteoclastic cells.xlsx
- __MACOSX/Source dataset/._Source Data files_Fig. 2 Osteolineage transfer mitochondria to osteoclastic cells.xlsx
- Source dataset/Source Data files_Supplementary Fig. 4 MIRO1 mediates the intercellular mitochondria transfer.xlsx
- __MACOSX/Source dataset/._Source Data files_Supplementary Fig. 4 MIRO1 mediates the intercellular mitochondria transfer.xlsx
- Source dataset/Source Data files_Fig. 3 Osteolineage mitochondria inhibit osteoclast activity.xlsx
- __MACOSX/Source dataset/._Source Data files_Fig. 3 Osteolineage mitochondria inhibit osteoclast activity.xlsx
- Source dataset/Source Data files_Fig. 5 Impaired mitochondria transfer results in osteoporosis.xlsx
- __MACOSX/Source dataset/._Source Data files_Fig. 5 Impaired mitochondria transfer results in osteoporosis.xlsx
- Source dataset/Source Data files_Fig. 4 MIRO1 mediates the intercellular mitochondria transfer .xlsx
- __MACOSX/Source dataset/._Source Data files_Fig. 4 MIRO1 mediates the intercellular mitochondria transfer .xlsx
- Source dataset/Source Data files_Supplementary Fig. 6 Impaired mitochondria transfer results in osteoporosis.xlsx
- __MACOSX/Source dataset/._Source Data files_Supplementary Fig. 6 Impaired mitochondria transfer results in osteoporosis.xlsx
- Source dataset/Source Data files_Supplementary Fig. 8 Impaired mitochondria transfer results in osteoporosis.xlsx
- __MACOSX/Source dataset/._Source Data files_Supplementary Fig. 8 Impaired mitochondria transfer results in osteoporosis.xlsx
- Source dataset/Source Data files_Supplementary Fig. 3 Osteolineage transfer mitochondria to osteoclastic cells.xlsx
- __MACOSX/Source dataset/._Source Data files_Supplementary Fig. 3 Osteolineage transfer mitochondria to osteoclastic cells.xlsx
- Source dataset/Source Data files_Fig. 7 Osteolineage mitochondria transfer regulates GIOP.xlsx
- __MACOSX/Source dataset/._Source Data files_Fig. 7 Osteolineage mitochondria transfer regulates GIOP.xlsx
- Source dataset/Source Data files_Supplementary Fig. 10 Osteolineage mitochondria transfer regulates GIOP.xlsx
- __MACOSX/Source dataset/._Source Data files_Supplementary Fig. 10 Osteolineage mitochondria transfer regulates GIOP.xlsx
- Source dataset/Source Data files_Supplementary Fig. 7 Impaired mitochondria transfer results in osteoporosis.xlsx
- __MACOSX/Source dataset/._Source Data files_Supplementary Fig. 7 Impaired mitochondria transfer results in osteoporosis.xlsx
- Source dataset/Source Data files_Supplementary Fig. 5 Impaired mitochondria transfer results in osteoporosis.xlsx
- __MACOSX/Source dataset/._Source Data files_Supplementary Fig. 5 Impaired mitochondria transfer results in osteoporosis.xlsx
- Source dataset/Source Data files_Fig. 6 Osteolineage mitochondria alter osteoclastic GSH metabolism.xlsx
- __MACOSX/Source dataset/._Source Data files_Fig. 6 Osteolineage mitochondria alter osteoclastic GSH metabolism.xlsx
- Source dataset/Source Data files_Fig. 1 Osteolineage transfer mitochondria to myeloid cells.xlsx
- __MACOSX/Source dataset/._Source Data files_Fig. 1 Osteolineage transfer mitochondria to myeloid cells.xlsx
