# Supplementary material for: Mitochondria from osteolineage cells regulate myeloid cell-mediated bone resorption
Source: Nat Commun. 2024 Jun 14;15:5094. doi: 10.1038/s41467-024-49159-3 (PMC11178781; doi:10.1038/s41467-024-49159-3)
Supplement: Supplementary file 7 — Source Data [file 41467_2024_49159_MOESM7_ESM.zip › Source dataset/Source Data files_Fig. 2 Osteolineage transfer mitochondria to osteoclastic cells.xlsx]

## Sheet: Fig. 2d
Fig. 2d
	Mito-transferred OCPs (%)
	Day 1	Day 3	Day 5
	3.42	5.11	14.6
	2.91	5.62	12.8
	2.66	5.69	12.3
	3.13	6.19	14.2
	2.87	4.98	13.8
	1.56	5.89	8.3
	Test details
	Test name	Ordinary one-way ANOVA test with Tukey’s multiple comparisons
	ANOVA table	SS	DF	MS	F (DFn, DFd)	P value
	Treatment (between columns)	312.7	2	156.4	F (2, 15) = 78.93	P<0.0001
	Residual (within columns)	29.71	15	1.981
	Total	342.4	17
		Mean 1	Mean 2	Mean Diff.	SE of diff.	n1	n2	q	DF	Adjusted P Value
	Day 1 vs. Day 3	2.758	5.58	-2.822	0.8126	6	6	4.911	15	0.009
	Day 1 vs. Day 5	2.758	12.67	-9.908	0.8126	6	6	17.24	15	<0.0001
	Day 3 vs. Day 5	5.58	12.67	-7.087	0.8126	6	6	12.33	15	<0.0001
	Shapiro-Wilk test	Day 1	Day 3	Day 5
	W	0.8617	0.9468	0.8209
	P value	0.1951	0.7144	0.0899
	Brown-Forsythe test
	F (DFn, DFd)	2.467 (2, 15)
	P value	0.1185

## Sheet: Fig. 2f
Fig. 2f
	Mito-transferred OCPs (%)
	Non-contact	Contact
	1.88	11.2
	1.22	11.7
	1.4	12.5
	1.23	12.2
	1.36	14.7
	2.23	13.5
	Test details
	Test name	Unpaired two-tailed Student's t test with Welch's correction
		P value	Mean of Non-contact	Mean of Contact	Difference between means (B - A) ± SEM	Welch-corrected t, df
	Mito-transferred OCPs (%)	<0.0001	1.553	12.63	11.08 ± 0.5476	t=20.24, df=6.021
	Shapiro-Wilk test	Non-contact	Contact
	W	0.8297	0.9494
	P value	0.1069	0.735
	F test to compare variances
	F, DFn, Dfd	9.693, 5, 5
	P value	0.0262
