# Supplementary material for: Mitochondria from osteolineage cells regulate myeloid cell-mediated bone resorption
Source: Nat Commun. 2024 Jun 14;15:5094. doi: 10.1038/s41467-024-49159-3 (PMC11178781; doi:10.1038/s41467-024-49159-3)
Supplement: Supplementary file 7 — Source Data [file 41467_2024_49159_MOESM7_ESM.zip › Source dataset/Source Data files_Supplementary Fig. 4 MIRO1 mediates the intercellular mitochondria transfer.xlsx]

## Sheet: Supplementary Fig. 4a
Supplementary Fig. 4a
									Relative intensity
									Ctrl	Coculture	Coculture + RANKL
									1.17938	1.11677	1.05324
									0.82062	1.29562	0.918919
									Test details
									Test name	Ordinary one-way ANOVA with Tukey's multiple comparisons test
									ANOVA table	SS	DF	MS	F (DFn, DFd)	P value
									Treatment (between columns)	0.06077	2	0.03039	F (2, 3) = 1.020	P=0.4592
									Residual (within columns)	0.08937	3	0.02979
									Total	0.1501	5
									Test details	Mean 1	Mean 2	Mean Diff.	SE of diff.	n1	n2	q	DF	Adjusted P Value
									Column A vs. Column B	1	1.206	-0.2062	0.1726	2	2	1.69	3	0.5321
									Column A vs. Column C	1	0.9861	0.01392	0.1726	2	2	0.1141	3	0.9964
									Column B vs. Column C	1.206	0.9861	0.2201	0.1726	2	2	1.804	3	0.4961

## Sheet: Supplementary Fig. 4b
Supplementary Fig. 4b

## Sheet: Supplementary Fig. 4d
Supplementary Fig. 4d
	Mito-transferred OCPs (%)
	NC	ShMfn2-1	ShMfn2-2
	9.73	7.97	9.97
	14.2	10.7	9.22
	13.5	10.3	10.4
	12.3	15	8.17
	Test details
	Test name	Ordinary one-way ANOVA with Tukey's multiple comparisons test
	ANOVA table	SS	DF	MS	F (DFn, DFd)	P value
	Treatment (between columns)	17.92	2	8.959	F (2, 9) = 2.005	P=0.1904
	Residual (within columns)	40.21	9	4.468
	Total	58.13	11
		Mean 1	Mean 2	Mean Diff.	SE of diff.	n1	n2	q	DF	Adjusted P Value
	NC vs. ShMfn2-1	12.43	10.99	1.44	1.495	4	4	1.363	9	0.6165
	NC vs. ShMfn2-2	12.43	9.44	2.993	1.495	4	4	2.832	9	0.1673
	ShMfn2-1 vs. ShMfn2-2	10.99	9.44	1.553	1.495	4	4	1.469	9	0.5727
	Shapiro-Wilk test	NC	ShMfn2-1	ShMfn2-2
	W	0.924	0.9313	0.9592
	P value	0.5594	0.6019	0.7736

## Sheet: Supplementary Fig. 4e
Supplementary Fig. 4e

## Sheet: Supplementary Fig. 4g
Supplementary Fig. 4g
	Mito-transferred OCPs (%)
	NC	OvMfn2
	11.9	10.7
	10.1	10.3
	10.2	10.2
	11	11.3
	Test details
	Test name	Unpaired two-tailed Student's t test
		P value	Mean of NC	Mean of OvMfn2	Difference	SE of difference	t ratio	df
	Mito-transferred OCPs (%)	0.7317	10.8	10.63	-0.175	0.4871	0.3593	6
	Shapiro-Wilk test	NC	OvMfn2
	W	0.894	0.9051
	P value	0.4016	0.4567
	F test to compare variances
	F, DFn, Dfd	2.809, 3, 3
	P value	0.4188

## Sheet: Supplementary Fig. 4h
Supplementary Fig.4h
										Relative intensity
										Rhot1fl/fl	Prrx1cre Rhot1fl/fl
										0.789954	0.357817
										1.07823	0.363326
										1.13181	0.247491
										Test details
										Test name	Unpaired two-tailed Student's t test
											P value	Mean of Rhot1fl/fl	Mean of Prrx1cre Rhot1fl/fl	Difference between means (R - Q) ± SEM	t, df
										Relative intensity	0.0039	1	0.3229	-0.6771 ± 0.1127	t=6.010, df=4
										Shapiro-Wilk test	Rhot1fl/fl	Prrx1cre Rhot1fl/fl
										W	0.8642	0.7856
										P value	0.2793	0.0805
										F test to compare variances
										F, DFn, Dfd	7.917, 2, 2
										P value	0.2243

## Sheet: Supplementary Fig. 4j
Supplementary Fig. 4j
	Mitochondria mass (MFI)
	Rhot1fl/fl	Prrx1cre Rhot1fl/fl
	19953	23494
	19815	23188
	19981	24495
	30340	35433
	29262	34875
	30483	36831
	Test details
	Test name	Mann-Whitney U test
		P value	Median of Rhot1fl/fl	Median of Prrx1cre Rhot1fl/fl	Difference: Actual	Difference: Hodges-Lehmann
	Mitochondria mass (MFI)	0.1797	24622	29685	5064	4539
	Shapiro-Wilk test	Rhot1fl/fl	Prrx1cre Rhot1fl/fl
	W	0.7274	0.7781
	P value	0.0119	0.037

## Sheet: Supplementary Fig. 4l
Supplementary Fig. 4l
	Mitochondria membrane potential (MFI)
		Rhot1fl/fl			Prrx1cre Rhot1fl/fl
	Ctrl	7719	7284	5719	8220	7738	9856
	CCCP_30min	15990	16987	19171	21637	19171	21637
	CCCP_60min	21637	25942	29278	29278	37291	25942
	Test details
	Test name	Unpaired two-tailed Student's t test
	Ctrl
		P value	Mean 1	Mean 2	Difference	SE of difference	t ratio	df
	Ctrl	0.1269	6907	8605	1697	883	1.922	4
	Shapiro-Wilk test	Rhot1fl/fl	Prrx1cre Rhot1fl/fl
	W	0.9038	0.91
	P value	0.3978	0.4179
	F test to compare variances
	F, DFn, Dfd	1.114, 2, 2
	P value	0.9461
	CCCP_30min
		P value	Mean 1	Mean 2	Difference	SE of difference	t ratio	df
	CCCP_30min	0.0514	17383	20815	3432	1248	2.75	4
	Shapiro-Wilk test	Rhot1fl/fl	Prrx1cre Rhot1fl/fl
	W	0.9556	0.75
	P value	0.5947
	F test to compare variances
	F, DFn, Dfd	1.306, 2, 2
	P value	0.8673
	CCCP_60min
		P value	Mean 1	Mean 2	Difference	SE of difference	t ratio	df
	CCCP_60min	0.265	25619	30837	-5218	4029	1.295	4
	Shapiro-Wilk test	Rhot1fl/fl	Prrx1cre Rhot1fl/fl
	W	0.9947	0.9464
	P value	0.8604	0.5539
	F test to compare variances
	F, DFn, Dfd	2.319, 2, 2
	P value	0.6027

## Sheet: Supplementary Fig. 4n
Supplementary Fig. 4n
		Rhot1fl/fl						Prrx1cre Rhot1fl/fl
	Ctrl	1627	1563	1484	1743	1898	2169	1804	1043	1920	1545	967	1127
	H2O2	3480	3300	3958	2127	1802	1658	2315	2615	2565	3168	2688	3569
	Antimycin	5060	4298	3807	2050	2187	2394	3926	3479	2832	1638	1513	1507
	Test details
	Test name	Unpaired two-tailed Student's t test
	Ctrl
		P value	Mean 1	Mean 2	Difference	SE of difference	t ratio	df
	Ctrl	0.109	1747	1401	-346.3	196.8	1.759	10
	Shapiro-Wilk test	Rhot1fl/fl	Prrx1cre Rhot1fl/fl
	W	0.9321	0.8829
	P value	0.5964	0.2824
	F test to compare variances
	F, DFn, Dfd	2.652, 5, 5
	P value	0.3082
	H2O2
		P value	Mean 1	Mean 2	Difference	SE of difference	t ratio	df
	H2O2	0.8266	2721	2820	-99.17	440.8	0.2249	10
	Shapiro-Wilk test	Rhot1fl/fl	Prrx1cre Rhot1fl/fl
	W	0.8842	0.9084
	P value	0.2887	0.4257
	F test to compare variances
	F, DFn, Dfd	4.492, 5, 5
	P value	0.1248
	Antimycin
		P value	Mean 1	Mean 2	Difference	SE of difference	t ratio	df
	Antimycin	0.2558	3299	2483	-816.8	677.7	1.205	10
	Shapiro-Wilk test	Rhot1fl/fl	Prrx1cre Rhot1fl/fl
	W	0.8826	0.8436
	P value	0.281	0.1395
	F test to compare variances
	F, DFn, Dfd	1.374, 5, 5
	P value	0.736

## Sheet: Supplementary Fig. 4o
Supplementary Fig. 4o
	CD11b+ (%)			B220+ (%)			HSPCs (%)			Monocytes (%)			Macrophages (%)			Neutrophil (%)			DCs (%)
	Prrx1cre Rhot1fl/fl	Prrx1cre Rhot1fl/fl MitoDendra+/+		Prrx1cre Rhot1fl/fl	Prrx1cre Rhot1fl/fl MitoDendra+/+		Prrx1cre Rhot1fl/fl	Prrx1cre Rhot1fl/fl MitoDendra+/+		Prrx1cre Rhot1fl/fl	Prrx1cre Rhot1fl/fl MitoDendra+/+		Prrx1cre Rhot1fl/fl	Prrx1cre Rhot1fl/fl MitoDendra+/+		Prrx1cre Rhot1fl/fl	Prrx1cre Rhot1fl/fl MitoDendra+/+		Prrx1cre Rhot1fl/fl	Prrx1cre Rhot1fl/fl MitoDendra+/+
	69.2	65.3		17.7	19.9		3.29	3.87		68.3	65.5		10.1	8.23		54.4	52.8		5.49	5.81
	64.2	56.6		22.3	27.2		4.23	5.1		63.5	55.6		8.63	11.1		50.7	43		5.36	5.3
	68.6	65.6		18.6	20		4.67	7.51		68.3	64.6		8.83	9.36		55.4	53.2		5.54	4.96
	61.1	64.3		23.6	21.4		8.61	9.34		60.5	62.8		10.6	10.8		48.9	48.9		5.39	5.56
	55.5	66.4		29.1	16.1		10.5	8.79		55.1	66.8		12.6	9.19		43.8	55		4.84	5.28
		67.9			20.3			9.25			67			9.78			55.1			5.89
		62.9			22.9			11.3			61.2			12.6			47.3			4.56
		59.8			26.9			8.4			57.8			9.43			49.5			4.9
	Test details
	Test name	Unpaired two-tailed Student's t test
	CD11b+ (%)
		P value	Mean of Prrx1cre Rhot1fl/fl	Mean of Prrx1cre Rhot1fl/fl MitoDendra+/+	Difference between means (B - A) ± SEM	t, df
	CD11b+ (%)	0.9638	63.72	63.6	-0.1200 ± 2.585	t=0.04642, df=11
	Shapiro-Wilk test	Prrx1cre Rhot1fl/fl	Prrx1cre Rhot1fl/fl MitoDendra+/+
	W	0.9272	0.9154
	P value	0.5775	0.3936
	F test to compare variances
	F, DFn, Dfd	2.303, 4, 7
	P value	0.3161
	B220+ (%)
		P value	Mean of Prrx1cre Rhot1fl/fl	Mean of Prrx1cre Rhot1fl/fl MitoDendra+/+	Difference between means (B - A) ± SEM	t, df
	B220+ (%)	0.8583	22.26	21.84	-0.4225 ± 2.312	t=0.1828, df=11
	Shapiro-Wilk test	Prrx1cre Rhot1fl/fl	Prrx1cre Rhot1fl/fl MitoDendra+/+
	W	0.9321	0.9199
	P value	0.6109	0.4287
	F test to compare variances
	F, DFn, Dfd	1.476, 4, 7
	P value	0.6116
	HSPCs (%)
		P value	Mean of Prrx1cre Rhot1fl/fl	Mean of Prrx1cre Rhot1fl/fl MitoDendra+/+	Difference between means (B - A) ± SEM	t, df
	LSK+ (%)	0.2956	6.26	7.945	1.685 ± 1.534	t=1.098, df=11
	Shapiro-Wilk test	Prrx1cre Rhot1fl/fl	Prrx1cre Rhot1fl/fl MitoDendra+/+
	W	0.8779	0.933
	P value	0.3001	0.544
	F test to compare variances
	F, DFn, Dfd	1.675, 4, 7
	P value	0.5171
	Monocytes (%)
		P value	Mean of Prrx1cre Rhot1fl/fl	Mean of Prrx1cre Rhot1fl/fl MitoDendra+/+	Difference between means (B - A) ± SEM	t, df
	Monocytes (%)	0.8633	63.14	62.66	-0.4775 ± 2.709	t=0.1763, df=11
	Shapiro-Wilk test	Prrx1cre Rhot1fl/fl	Prrx1cre Rhot1fl/fl MitoDendra+/+
	W	0.9084	0.9102
	P value	0.4582	0.3557
	F test to compare variances
	F, DFn, Dfd	1.772, 4, 7
	P value	0.4774
	Macrophages (%)
		P value	Mean of Prrx1cre Rhot1fl/fl	Mean of Prrx1cre Rhot1fl/fl MitoDendra+/+	Difference between means (B - A) ± SEM	t, df
	Macrophages (%)	0.9151	10.15	10.06	-0.09075 ± 0.8317	t=0.1091, df=11
	Shapiro-Wilk test	Prrx1cre Rhot1fl/fl	Prrx1cre Rhot1fl/fl MitoDendra+/+
	W	0.9161	0.9422
	P value	0.505	0.6328
	F test to compare variances
	F, DFn, Dfd	1.365, 4, 7
	P value	0.6733
	Neutrophil (%)
		P value	Mean of Prrx1cre Rhot1fl/fl	Mean of Prrx1cre Rhot1fl/fl MitoDendra+/+	Difference between means (B - A) ± SEM	t, df
	Neutrophil (%)	0.9875	50.64	50.6	-0.04000 ± 2.494	t=0.01604, df=11
	Shapiro-Wilk test	Prrx1cre Rhot1fl/fl	Prrx1cre Rhot1fl/fl MitoDendra+/+
	W	0.943	0.9229
	P value	0.687	0.4542
	F test to compare variances
	F, DFn, Dfd	1.223, 4, 7
	P value	0.7637
	DCs (%)
		P value	Mean of Prrx1cre Rhot1fl/fl	Mean of Prrx1cre Rhot1fl/fl MitoDendra+/+	Difference between means (B - A) ± SEM	t, df
	DCs (%)	0.8609	5.324	5.283	-0.04150 ± 0.2313	t=0.1794, df=11
	Shapiro-Wilk test	Prrx1cre Rhot1fl/fl	Prrx1cre Rhot1fl/fl MitoDendra+/+
	W	0.7852	0.96
	P value	0.061	0.8098
	F test to compare variances
	F, DFn, Dfd	2.723, 7, 4
	P value	0.3499
