# Supplementary material for: Mitochondria from osteolineage cells regulate myeloid cell-mediated bone resorption
Source: Nat Commun. 2024 Jun 14;15:5094. doi: 10.1038/s41467-024-49159-3 (PMC11178781; doi:10.1038/s41467-024-49159-3)
Supplement: Supplementary file 7 — Source Data [file 41467_2024_49159_MOESM7_ESM.zip › Source dataset/Source Data files_Fig. 3 Osteolineage mitochondria inhibit osteoclast activity.xlsx]

## Sheet: Fig. 3h
Fig. 3h
	Fold change
	Gene name	mtD2neg						mtD2pos
	Acp5	0.866693	1.05687	0.768304	1.37791	1.134	0.909386	0.107883	0.0911713	0.0984616	0.188711	0.138647	0.138708
	Ctsk	0.929722	0.934328	0.658526	1.50198	1.26115	0.922879	0.379396	0.0778396	0.150887	0.131627	0.144545	0.207082
	Atp6v0d2	0.784886	0.762552	1.1922	0.839506	1.1069	1.50815	0.0286447	0.0142694	0.0933385	0.0270964	0.0281915	0.17547
	Dcstamp	0.899779	1.1793	0.703343	1.62734	1.14989	0.716039	0.287	0.10441	0.172395	0.113187	0.247392	0.26216
	Oscar	1.27166	0.588473	0.87517	1.34369	1.20925	0.939703	0.0384722	0.035109	0.164315	0.0836954	0.106911	0.1895
	Nfatc1	0.719601	0.978792	1.10344	1.23689	1.47897	0.70336	0.70738	0.489968	0.165612	0.259675	0.540533	0.352989
	Test details
	Test name	Mann-Whitney U test of Atp6v0d2, unpaired two-tailed Student's t test of Nfatc1, and unpaired two-tailed Student's t test with Welch's correction of others
	Acp5
	Gene name	P value	Mean of mtD2neg	Mean of mtD2pos	Difference between means (B - A) ± SEM	Welch-corrected t, df
	Acp5	0.0001	1.019	0.1273	-0.8916 ± 0.09094	t=9.805, df=5.271
	Shapiro-Wilk test	mtD2neg	mtD2pos
	W	0.9539	0.8996
	P value	0.772	0.3716
	F test to compare variances
	F, DFn, Dfd	36.91, 5, 5
	P value	0.0012
	Ctsk
	Gene name	P value	Mean of mtD2neg	Mean of mtD2pos	Difference between means (B - A) ± SEM	Welch-corrected t, df
	Ctsk	0.0005	1.035	0.1819	-0.8529 ± 0.1291	t=6.606, df=6.226
	Shapiro-Wilk test	mtD2neg	mtD2pos
	W	0.9143	0.84
	P value	0.4655	0.1305
	F test to compare variances
	F, DFn, Dfd	8.035, 5, 5
	P value	0.0391
	Atp6v0d2
	Gene name	P value	Median of mtD2neg	Median of mtD2pos	Difference: Actual	Difference: Hodges-Lehmann
	Atp6v0d2	0.0022	0.9732, n=6	0.02842, n=6	-0.9448	-0.8783
	Shapiro-Wilk test	mtD2neg	mtD2pos
	W	0.8889	0.7627
	P value	0.3127	0.0264
	Dcstamp
	Gene name	P value	Mean of mtD2neg	Mean of mtD2pos	Difference between means (B - A) ± SEM	Welch-corrected t, df
	Dcstamp	0.0016	1.046	0.1978	-0.8482 ± 0.1467	t=5.783, df=5.505
	Shapiro-Wilk test	mtD2neg	mtD2pos
	W	0.9066	0.8847
	P value	0.4146	0.2916
	F test to compare variances
	F, DFn, Dfd	19.76, 5, 5
	P value	0.0053
	Oscar
	Gene name	P value	Mean of mtD2neg	Mean of mtD2pos	Difference between means (B - A) ± SEM	Welch-corrected t, df
	Oscar	0.0004	1.038	0.103	-0.9350 ± 0.1206	t=7.756, df=5.490
	Shapiro-Wilk test	mtD2neg	mtD2pos
	W	0.9269	0.9151
	P value	0.5563	0.4711
	F test to compare variances
	F, DFn, Dfd	20.37, 5, 5
	P value	0.0049
	Nfatc1
	Gene name	P value	Mean of mtD2neg	Mean of mtD2pos	Difference between means (B - A) ± SEM	t, df
	Nfatc1	0.0019	1.037	0.4194	-0.6175 ± 0.1474	t=4.188, df=10
	Shapiro-Wilk test	mtD2neg	mtD2pos
	W	0.9423	0.9799
	P value	0.6779	0.9511
	F test to compare variances
	F, DFn, Dfd	2.311, 5, 5
	P value	0.3791

## Sheet: Fig. 3j
Fig. 3j
	TRAP+ MNCs (number per well)
	mtD2neg	mtD2neg
	48	27
	43	26
	55	35
	62	17
	37	29
	58	31
	Test details
	Test name	Unpaired two-tailed Student's t test
		P value	Mean of mtD2neg	Mean of mtD2pos	Difference between means (B - A) ± SEM	t, df
	TRAP+ MNCs (number per well)	0.0005	50.5	27.5	-23.00 ± 4.608	t=4.991, df=10
	Shapiro-Wilk test	mtD2neg	mtD2neg
	W	0.9634	0.9429
	P value	0.8459	0.6824
	TRAP+ MNCs (number per well)
	F test to compare variances
	F, DFn, Dfd	2.471, 5, 5
	P value	0.3433

## Sheet: Fig. 3l
Fig. 3l
	Resorption area per well (%)
	mtD2neg	mtD2neg
	24.5957	8.79305
	21.5487	10.4352
	18.3442	9.1251
	16.5974	12.093
	29.4478	7.34617
	14.2432	7.81251
	Test details
	Test name	Unpaired two-tailed Student's t test with Welch's correction
		P value	Mean of mtD2neg	Mean of mtD2pos	Difference between means (B - A) ± SEM	Welch-corrected t, df
	Resorption area per well (%)	0.003	20.8	9.268	-11.53 ± 2.393	t=4.817, df=5.975
	Shapiro-Wilk test	mtD2neg	mtD2neg
	W	0.9678	0.9463
	P value	0.877	0.7104
	Resorption area per well (%)
	F test to compare variances
	F, DFn, Dfd	10.16, 5, 5
	P value	0.0237
