# Supplementary material for: Mitochondria from osteolineage cells regulate myeloid cell-mediated bone resorption
Source: Nat Commun. 2024 Jun 14;15:5094. doi: 10.1038/s41467-024-49159-3 (PMC11178781; doi:10.1038/s41467-024-49159-3)
Supplement: Supplementary file 7 — Source Data [file 41467_2024_49159_MOESM7_ESM.zip › Source dataset/Source Data files_Fig. 5 Impaired mitochondria transfer results in osteoporosis.xlsx]

## Sheet: Fig. 5b
Fig. 5b
	BMD (g/cm3)			BV/TV (%)			Tb.N (1/mm)			Tb.Sp (mm)			Tb.Th (mm)
	Rhot1fl/fl	Prrx1cre Rhot1fl/fl		Rhot1fl/fl	Prrx1cre Rhot1fl/fl		Rhot1fl/fl	Prrx1cre Rhot1fl/fl		Rhot1fl/fl	Prrx1cre Rhot1fl/fl		Rhot1fl/fl	Prrx1cre Rhot1fl/fl
	0.19376	0.15765		10.2483	5.51547		1.80073	1.24435		0.24448	0.25176		0.05691	0.04432
	0.18305	0.13999		9.23248	5.04668		1.71101	1.05563		0.23076	0.28147		0.05396	0.04781
	0.18841	0.10782		10.8099	2.92651		2.02283	0.71071		0.23409	0.32811		0.05344	0.04118
	0.196	0.12629		11.4482	4.33702		1.95406	0.95257		0.23393	0.30428		0.05859	0.04553
	0.14904	0.12748		5.56645	3.36128		1.22879	0.82192		0.25163	0.27607		0.0453	0.0409
	Test details
	Test name	Unpaired two-tailed Student's t test with Welch's correction of Tb.Sp, and unpaired two-tailed Student's t test of others
	BMD (g/cm3)
		P value	Mean of Rhot1fl/fl	Mean of Prrx1cre Rhot1fl/fl	Difference	SE of difference	t ratio	df
	BMD (g/cm3)	0.0029	0.1821	0.1318	-0.05021	0.01188	4.226	8
	Shapiro-Wilk test	Rhot1fl/fl	Prrx1cre Rhot1fl/fl
	W	0.7808	0.9761
	P value	0.056	0.9126
	F test to compare variances
	F, DFn, Dfd	1.076, 4, 4
	P value	0.945
	BV/TV (%)
		P value	Mean of Rhot1fl/fl	Mean of Prrx1cre Rhot1fl/fl	Difference	SE of difference	t ratio	df
	BV/TV (%)	0.0019	9.461	4.237	-5.224	1.149	4.547	8
	Shapiro-Wilk test	Rhot1fl/fl	Prrx1cre Rhot1fl/fl
	W	0.8517	0.9461
	P value	0.2	0.7091
	BV/TV (%)
	F test to compare variances
	F, DFn, Dfd	4.516, 4, 4
	P value	0.1733
	Tb.N (1/mm)
		P value	Mean of Rhot1fl/fl	Mean of Prrx1cre Rhot1fl/fl	Difference	SE of difference	t ratio	df
	Tb.N (1/mm)	0.0016	1.743	0.957	-0.7864	0.1678	4.688	8
	Shapiro-Wilk test	Rhot1fl/fl	Prrx1cre Rhot1fl/fl
	W	0.8781	0.987
	P value	0.3008	0.968
	Tb.N (1/mm)
	F test to compare variances
	F, DFn, Dfd	2.287, 4, 4
	P value	0.4427
	Tb.Sp (mm)
		P value	Mean of Rhot1fl/fl	Mean of Prrx1cre Rhot1fl/fl	Difference	SE of difference	t ratio	df
	Tb.Sp (mm)	0.0165	0.239	0.2883	0.04936	0.01356	3.639	4.723
	Shapiro-Wilk test	Rhot1fl/fl	Prrx1cre Rhot1fl/fl
	W	0.8772	0.9825
	P value	0.2969	0.9474
	F test to compare variances
	F, DFn, Dfd	10.97, 4, 4
	P value	0.0395
	Tb.Th (mm)
		P value	Mean of Rhot1fl/fl	Mean of Prrx1cre Rhot1fl/fl	Difference	SE of difference	t ratio	df
	Tb.Th (mm)	0.0063	0.05364	0.04395	-0.009692	0.00264	3.671	8
	Shapiro-Wilk test	Rhot1fl/fl	Prrx1cre Rhot1fl/fl
	W	0.8916	0.9226
	P value	0.3651	0.5471
	F test to compare variances
	F, DFn, Dfd	3.040, 4, 4
	P value	0.307

## Sheet: Fig. 5c
Fig. 5c
	Ct.Th (mm)			Ct.Po (%)
	Rhot1fl/fl	Prrx1cre Rhot1fl/fl		Rhot1fl/fl	Prrx1cre Rhot1fl/fl
	0.18747	0.18034		23.396	24.6394
	0.1831	0.18405		23.5895	24.6762
	0.19707	0.15944		23.0568	27.4909
	0.19924	0.18401		22.1553	24.4511
	0.16735	0.16715		25.7569	26.3914
	Test details
	Test name	Unpaired two-tailed Student's t test
	Ct.Th (mm)
		P value	Mean of Rhot1fl/fl	Mean of Prrx1cre Rhot1fl/fl	Difference	SE of difference	t ratio	df
	Ct.Th (mm)	0.1565	0.1868	0.175	-0.01185	0.007576	1.564	8
	Shapiro-Wilk test	Rhot1fl/fl	Prrx1cre Rhot1fl/fl
	W	0.9247	0.8423
	P value	0.561	0.1714
	F test to compare variances
	F, DFn, Dfd	1.318, 4, 4
	P value	0.7957
	Ct.Po (%)
		P value	Mean of Rhot1fl/fl	Mean of Prrx1cre Rhot1fl/fl	Difference	SE of difference	t ratio	df
	Ct.Po (%)	0.0513	23.59	25.53	1.939	0.847	2.289	8
	Shapiro-Wilk test	Rhot1fl/fl	Prrx1cre Rhot1fl/fl
	W	0.8992	0.8207
	P value	0.4052	0.1183
	F test to compare variances
	F, DFn, Dfd	1.028, 4, 4
	P value	0.9794

## Sheet: Fig. 5e-f
Fig. 5e-f
	BV/TV (%)			Tb.N (1/mm)			N.Ob/BS (/mm)			OS/BS (%)
	Rhot1fl/fl	Prrx1cre Rhot1fl/fl		Rhot1fl/fl	Prrx1cre Rhot1fl/fl		Rhot1fl/fl	Prrx1cre Rhot1fl/fl		Rhot1fl/fl	Prrx1cre Rhot1fl/fl
	0.236475	0.157336		6.27761	5.97043		94.9244	93.4148		35.965	42.0163
	0.19667	0.159404		6.89545	6.26897		86.484	87.9377		43.5399	42.4014
	0.254787	0.175308		7.46056	5.85534		94.9581	102.311		28.7301	47.0185
	0.264367	0.204587		6.59795	6.11235		96.0106	90.0237		44.847	47.1159
	0.274756	0.133346		7.77061	4.70043		104.244	103.105		25.0965	41.1034
	0.17967	0.194804		5.98545	6.16097		96.836	97.0387		33.9809	45.0414
	0.243787	0.152308		5.46056	4.98534		104.508	102.811		38.0109	37.1005
	0.211367	0.145887		7.90795	5.19235		86.1096	100.203		40.0747	27.0169
	Test details
	Test name	Unpaired two-tailed Student's t test
	BV/TV (%)
		P value	Mean of Rhot1fl/fl	Mean of Prrx1cre Rhot1fl/fl	Difference between means (B - A) ± SEM	t, df
	BV/TV (%)	0.0004	0.2327	0.1654	-0.06736 ± 0.01472	t=4.575, df=14
	Shapiro-Wilk test	Rhot1fl/fl	Prrx1cre Rhot1fl/fl
	W	0.9498	0.9414
	P value	0.7094	0.6248
	F test to compare variances
	F, DFn, Dfd	1.905, 7, 7
	P value	0.4144
	Tb.N (1/mm)
		P value	Mean of Rhot1fl/fl	Mean of Prrx1cre Rhot1fl/fl	Difference between means (B - A) ± SEM	t, df
	Tb.N (1/mm)	0.0091	6.795	5.656	-1.139 ± 0.3766	t=3.024, df=14
	Shapiro-Wilk test	Rhot1fl/fl	Prrx1cre Rhot1fl/fl
	W	0.9562	0.867
	P value	0.7733	0.141
	F test to compare variances
	F, DFn, Dfd	2.108, 7, 7
	P value	0.3464
	N.Ob/BS (/mm)
		P value	Mean of Rhot1fl/fl	Mean of Prrx1cre Rhot1fl/fl	Difference between means (B - A) ± SEM	t, df
	N.Ob/BS (/mm)	0.6284	95.51	97.11	1.596 ± 3.226	t=0.4948, df=14
	Shapiro-Wilk test	Rhot1fl/fl	Prrx1cre Rhot1fl/fl
	W	0.8913	0.8842
	P value	0.2409	0.2063
	F test to compare variances
	F, DFn, Dfd	1.303, 7, 7
	P value	0.7358
	OS/BS (%)
		P value	Mean of Rhot1fl/fl	Mean of Prrx1cre Rhot1fl/fl	Difference between means (B - A) ± SEM	t, df
	OS/BS (%)	0.174	36.28	41.1	4.821 ± 3.366	t=1.432, df=14
	Shapiro-Wilk test	Rhot1fl/fl	Prrx1cre Rhot1fl/fl
	W	0.9592	0.8442
	P value	0.8026	0.0831
	F test to compare variances
	F, DFn, Dfd	1.090, 7, 7
	P value	0.9124

## Sheet: Fig. 5h
Fig. 5h
	MS/BS (%)			MAR (μm/d)			BFR/BS (μm3/μm2/d)
	Rhot1fl/fl	Prrx1cre Rhot1fl/fl		Rhot1fl/fl	Prrx1cre Rhot1fl/fl		Rhot1fl/fl	Prrx1cre Rhot1fl/fl
	61.5642	51.3309		1.89332	1.91364		1.16561	0.982289
	58.3722	53.9716		1.89625	2.10463		1.10688	1.1359
	60.1882	46.8613		1.96391	1.8468		1.18204	0.865436
	53.7434	57.9815		1.76074	1.77622		0.946284	1.02988
	56.6542	61.839		1.93032	1.71264		1.05061	0.924289
	68.7012	63.9071		1.96025	2.04063		1.01688	1.03391
	50.0088	56.0683		1.49941	1.7868		0.980042	0.960436
	42.0874	47.0985		1.86704	1.87022		0.913284	0.980979
	Test details
	Test name	Mann-Whitney U test of MAR and unpaired two-tailed Student's t test of others
	MS/BS (%)
		P value	Mean of Rhot1fl/fl	Mean of Prrx1cre Rhot1fl/fl	Difference between means (B - A) ± SEM	t, df
	MS/BS (%)	0.6773	56.41	54.88	-1.533 ± 3.606	t=0.4250, df=14
	Shapiro-Wilk test	Rhot1fl/fl	Prrx1cre Rhot1fl/fl
	W	0.9805	0.9468
	P value	0.9655	0.6788
	F test to compare variances
	F, DFn, Dfd	1.608, 7, 7
	P value	0.5459
	MAR (μm/d)
		P value	Median of Rhot1fl/fl	Median of Prrx1cre Rhot1fl/fl	Difference: Actual	Difference: Hodges-Lehmann
	MAR (μm/d)	0.9591	1.895, n=8	1.859, n=8	-0.03627	-0.01846
	Shapiro-Wilk test	Rhot1fl/fl	Prrx1cre Rhot1fl/fl
	W	0.7579	0.9408
	P value	0.01	0.6186
	BFR/BS (μm3/μm2/d)
		P value	Mean of Rhot1fl/fl	Mean of Prrx1cre Rhot1fl/fl	Difference between means (B - A) ± SEM	t, df
	BFR/BS (μm3/μm2/d)	0.2363	1.045	0.9891	-0.05606 ± 0.04530	t=1.237, df=14
	Shapiro-Wilk test	Rhot1fl/fl	Prrx1cre Rhot1fl/fl
	W	0.9466	0.9712
	P value	0.6766	0.9071
	F test to compare variances
	F, DFn, Dfd	1.518, 7, 7
	P value	0.5955

## Sheet: Fig. 5i
Fig. 5i
	P1NP (ng/mL)			BALP (ng/mL)
	Rhot1fl/fl	Prrx1cre Rhot1fl/fl		Rhot1fl/fl	Prrx1cre Rhot1fl/fl
	50.751	88.094		6.403	4.784
	46.936	78.108		4.495	5.273
	85.388	50.352		3.054	3.588
	89.936	66.386		3.301	4.293
	63.019	66.117		3.236	3.811
	84.385	84.483		4.265	4.605
	65.587			3.794
	Test details
	Test name	Unpaired two-tailed Student's t test
	P1NP (ng/mL)
		P value	Mean of Rhot1fl/fl	Mean of Prrx1cre Rhot1fl/fl	Difference	SE of difference	t ratio	df
	P1NP (ng/mL)	0.7558	69.43	72.26	2.828	8.87	0.3188	11
	Shapiro-Wilk test	Rhot1fl/fl	Prrx1cre Rhot1fl/fl
	W	0.8977	0.9403
	P value	0.3174	0.6617
	F test to compare variances
	F, DFn, Dfd	1.529, 6, 5
	P value	0.6581
	BALP (ng/mL)
		P value	Mean of Rhot1fl/fl	Mean of Prrx1cre Rhot1fl/fl	Difference	SE of difference	t ratio	df
	BALP (ng/mL)	0.5663	4.078	4.392	0.314	0.5311	0.6189	11
	Shapiro-Wilk test	Rhot1fl/fl	Prrx1cre Rhot1fl/fl
	W	0.8419	0.9729
	P value	0.1034	0.9115
	F test to compare variances
	F, DFn, Dfd	3.410, 6, 5
	P value	0.1995

## Sheet: Fig. 5m
Fig. 5m
	N.Oc/BS (/mm)			Oc.S/BS (%)
	Rhot1fl/fl	Prrx1cre Rhot1fl/fl		Rhot1fl/fl	Prrx1cre Rhot1fl/fl
	13.6634	16.3805		19.9816	23.6799
	13.9506	13.9035		18.4895	23.6098
	11.3197	13.1031		20.5609	26.046
	10.4634	15.0655		22.4446	28.7234
	12.7115	13.9902		20.7581	24.8236
	Test details
	Test name	Unpaired two-tailed Student's t test with Welch's correction
	N.Oc/BS (/mm)
		P value	Mean of Rhot1fl/fl	Mean of Prrx1cre Rhot1fl/fl	Difference	SE of difference	t ratio	df
	N.Oc/BS (/mm)	0.0473	12.42	14.49	2.067	0.8785	2.353	7.781
	Shapiro-Wilk test
	W	0.9225	0.9413
	P value	0.5461	0.6752
	F test to compare variances
	F, DFn, Dfd	1.403, 4, 4
	P value	0.7506
	Oc.S/BS (%)
		P value	Mean of Rhot1fl/fl	Mean of Prrx1cre Rhot1fl/fl	Difference	SE of difference	t ratio	df
	Oc.S/BS (%)	0.0035	20.45	25.38	4.93	1.142	4.315	7.011
	Shapiro-Wilk test
	W	0.9733	0.8777
	P value	0.8957	0.299
	F test to compare variances
	F, DFn, Dfd	2.203, 4, 4
	P value	0.463

## Sheet: Fig. 5n
Fig. 5n
	CTX (ng/mL)			TRAcP-5b (ng/mL)
	Rhot1fl/fl	Prrx1cre Rhot1fl/fl		Rhot1fl/fl	Prrx1cre Rhot1fl/fl
	2.59	4.75		2.076	6.29
	3.624	5.054		2.296	5.218
	2.596	4.992		4.285	3.425
	4.157	4.157		4.425	5.31
	3.301	3.651		3.954	6.134
	2.622	4.594		4.906	6.38
	2.964			4.993
	Test details
	Test name	Unpaired two-tailed Student's t test
	CTX (ng/mL)
		P value	Mean of Rhot1fl/fl	Mean of Prrx1cre Rhot1fl/fl	Difference	SE of difference	t ratio	df
	CTX (ng/mL)	0.001	3.122	4.533	1.411	0.3201	4.408	11
	Shapiro-Wilk test	Rhot1fl/fl	Prrx1cre Rhot1fl/fl
	W	0.8743	0.9111
	P value	0.2025	0.4434
	F test to compare variances
	F, DFn, Dfd	1.257, 6, 5
	P value	0.8202
	TRAcP-5b (ng/mL)
		P value	Mean of Rhot1fl/fl	Mean of Prrx1cre Rhot1fl/fl	Difference	SE of difference	t ratio	df
	TRAcP-5b (ng/mL)	0.0293	3.848	5.46	1.612	0.6437	2.504	11
	Shapiro-Wilk test	Rhot1fl/fl	Prrx1cre Rhot1fl/fl
	W	0.8404	0.8322
	P value	0.1002	0.1121
	F test to compare variances
	F, DFn, Dfd	1.142, 6, 5
	P value	0.9033

## Sheet: Fig. 5p
Fig. 5p
	TRAP+ MNCs (number per well)			Resorption area per well (%)
	Rhot1fl/fl	Prrx1cre Rhot1fl/fl		Rhot1fl/fl	Prrx1cre Rhot1fl/fl
	32	77		15.134	30.567
	25	67		11.263	25.974
	37	70		9.766	32.078
	45	66		23.384	21.677
	19	60		18.13	27.745
	31	80		6.016	35.708
	Test details
	Test name	Unpaired two-tailed Student's t test
	TRAP+ MNCs (number per well)
		P value	Mean of Rhot1fl/fl	Mean of Prrx1cre Rhot1fl/fl	Difference between means (B - A) ± SEM	t, df
	TRAP+ MNCs (number per well)	<0.0001	31.5	70	38.50 ± 4.780	t=8.054, df=10
	Shapiro-Wilk test	Rhot1fl/fl	Prrx1cre Rhot1fl/fl
	W	0.989	0.9592
	P value	0.9867	0.8138
	F test to compare variances
	F, DFn, Dfd	1.502, 5, 5
	P value	0.6663
	Resorption area per well (%)
		P value	Mean of Rhot1fl/fl	Mean of Prrx1cre Rhot1fl/fl	Difference between means (B - A) ± SEM	t, df
	Resorption area per well (%)	0.001	13.95	28.96	15.01 ± 3.250	t=4.619, df=10
	Shapiro-Wilk test	Rhot1fl/fl	Prrx1cre Rhot1fl/fl
	W	0.9819	0.9948
	P value	0.9605	0.9977
	F test to compare variances
	F, DFn, Dfd	1.612, 5, 5
	P value	0.6129
