# Supplementary material for: Mitochondria from osteolineage cells regulate myeloid cell-mediated bone resorption
Source: Nat Commun. 2024 Jun 14;15:5094. doi: 10.1038/s41467-024-49159-3 (PMC11178781; doi:10.1038/s41467-024-49159-3)
Supplement: Supplementary file 7 — Source Data [file 41467_2024_49159_MOESM7_ESM.zip › Source dataset/Source Data files_Fig. 4 MIRO1 mediates the intercellular mitochondria transfer .xlsx]

## Sheet: Fig. 4a
Fig.4a

## Sheet: Fig. 4c
Fig. 4c
	Mito-transferred OCPs (%)
	NC	ShMiro1-1	ShMiro1-2
	9.73	4.93	6.51
	14.2	4.53	7.53
	13.5	5.9	8.7
	12.3	5.74	6.87
	10.23	4.3	5.5
	16.4	2.5	9.1
	11.3	6.8	8.1
	13.6	4.8	5.23
	Test details
	Test name	Ordinary one-way ANOVA test with Tukey’s multiple comparisons
	ANOVA table	SS	DF	MS	F (DFn, DFd)	P value
	Treatment (between columns)	252.1	2	126.1	F (2, 21) = 44.03	P<0.0001
	Residual (within columns)	60.12	21	2.863
	Total	312.3	23
	Test details	Mean 1	Mean 2	Mean Diff.	SE of diff.	n1	n2	q	DF	Adjusted P Value
	NC vs. ShMiro1-1	12.66	4.938	7.72	0.846	8	8	12.9	21	<0.0001
	NC vs. ShMiro1-2	12.66	7.193	5.465	0.846	8	8	9.135	21	<0.0001
	ShMiro1-1 vs. ShMiro1-2	4.938	7.193	-2.255	0.846	8	8	3.769	21	0.037
	Shapiro-Wilk test	NC	ShMiro1-1	ShMiro1-2
	W	0.9647	0.9566	0.9526
	P value	0.8531	0.7767	0.7378
	Brown-Forsythe test
	F (DFn, DFd)	1.804 (2, 21)
	P value	0.1893

## Sheet: Fig. 4e
Fig. 4e
	Mito-transferred OCPs (%)
	Vehicle	6-Thio-GTP 1 μM	6-Thio-GTP 10 μM	ML-141 1 μM	ML-141 10 μM
	14.4	8.81	4.52	6.4	4.61
	13.5	8.94	8.19	7.73	4.44
	12.1	10.9	4.66	7.04	4.84
	13	11.9	4.53	6.93	5.11
	16.7	10.81	5.2	9.3	2.1
	15.5	14.4	10.2	10.36	5.64
	10.9	7.9	6.56	6.4	6.84
	13.8	5.9	3.35	3.83	4.16
	Test details
	Test name	Ordinary one-way ANOVA test with Tukey’s multiple comparisons
	ANOVA table	SS	DF	MS	F (DFn, DFd)	P value
	Treatment (between columns)	415.7	4	103.9	F (4, 35) = 24.50	P<0.0001
	Residual (within columns)	148.5	35	4.242
	Total	564.2	39
		Mean 1	Mean 2	Mean Diff.	SE of diff.	n1	n2	q	DF	Adjusted P Value
	Vehicle vs. 6-Thio-GTP 1 μM	13.74	9.945	3.793	1.03	8	8	5.208	35	0.0065
	Vehicle vs. 6-Thio-GTP 10 μM	13.74	5.901	7.836	1.03	8	8	10.76	35	<0.0001
	Vehicle vs. ML-141 1 μM	13.74	7.249	6.489	1.03	8	8	8.911	35	<0.0001
	Vehicle vs. ML-141 10 μM	13.74	4.718	9.02	1.03	8	8	12.39	35	<0.0001
	6-Thio-GTP 1 μM vs. 6-Thio-GTP 10 μM	9.945	5.901	4.044	1.03	8	8	5.553	35	0.0033
	6-Thio-GTP 1 μM vs. ML-141 1 μM	9.945	7.249	2.696	1.03	8	8	3.703	35	0.0887
	6-Thio-GTP 1 μM vs. ML-141 10 μM	9.945	4.718	5.228	1.03	8	8	7.179	35	0.0001
	6-Thio-GTP 10 μM vs. ML-141 1 μM	5.901	7.249	-1.348	1.03	8	8	1.85	35	0.6878
	6-Thio-GTP 10 μM vs. ML-141 10 μM	5.901	4.718	1.184	1.03	8	8	1.626	35	0.7793
	ML-141 1 μM vs. ML-141 10 μM	7.249	4.718	2.531	1.03	8	8	3.476	35	0.124
	Shapiro-Wilk test	Vehicle	6-Thio-GTP 1 μM	6-Thio-GTP 10 μM	ML-141 1 μM	ML-141 10 μM
	W	0.993	0.9826	0.8879	0.9523	0.9405
	P value	0.9984	0.9745	0.2239	0.7343	0.6164
	Brown-Forsythe test
	F (DFn, DFd)	0.7838 (4, 35)
	P value	0.5435

## Sheet: Fig. 4f
Fig.4f

## Sheet: Fig. 4h
Fig. 4h
	Mito-transferred OCPs (%)
	NC	Ov-Miro1
	11.9	12.6
	10.1	16.4
	10.2	16.7
	11	15.9
	12.8	12.9
	9.8	15.7
	12.2	14.4
	11.3	10.3
	Test details
	Test name	Unpaired two-tailed Student's t test
		P value	Mean of NC	Mean of Ov-Miro1	Difference between means (R - Q) ± SEM	t, df
	Mito-transferred OCPs (%)	0.0028	11.16	14.36	3.200 ± 0.8842	t=3.619, df=14
	Shapiro-Wilk test	NC	Ov-Miro1
	W	0.9453	0.9061
	P value	0.6635	0.3275
	F test to compare variances
	F, DFn, Dfd	4.301, 7, 7
	P value	0.0733

## Sheet: Fig. 4l
Fig. 4l
	Mito-transferred OCPs (%)
	Rhot1fl/fl	Prrx1cre Rhot1fl/fl
	4.64	0.34
	4.05	0.38
	5.95	0.3
	5.74	1.04
	2.05	0.86
	7.89	0.35
	Test details
	Test name	Mann-Whitney U test
		P value	Median of Rhot1fl/fl	Median of Prrx1cre Rhot1fl/fl	Difference: Actual	Difference: Hodges-Lehmann
	Mito-transferred OCPs (%)	0.0022	5.190, n=6	0.3650, n=6	-4.825	-4.52
	Shapiro-Wilk test	Rhot1fl/fl	Prrx1cre Rhot1fl/fl
	W	0.9852	0.7622
	P value	0.9744	0.0261

## Sheet: Fig. 4n
Fig.4n
											Relative intensity
											Rhot1fl/fl	Prrx1cre Rhot1fl/fl
											0.825206	0.181705
											0.996243	0.195625
											1.17855	0.251872
											Test details
											Test name	Unpaired two-tailed Student's t test
												P value	Mean of Rhot1fl/fl	Mean of Prrx1cre Rhot1fl/fl	Difference between means (R - Q) ± SEM	t, df
											Relative intensity	0.0016	1	0.2097	-0.7903 ± 0.1042	t=7.581, df=4
											Shapiro-Wilk test	Rhot1fl/fl	Prrx1cre Rhot1fl/fl
											W	0.9997	0.8918
											P value	0.9648	0.3599
											F test to compare variances
											F, DFn, Dfd	22.62, 2, 2
											P value	0.0847

## Sheet: Fig. 4o
Fig. 4o
	Dendra2+ cells (✕10*3/tibia)
		Prrx1cre MitoDendra+/+				Prrx1cre Rhot1fl/fl MitoDendra+/+
	Mono/Mac	27.9	39.48	35.64	52	2.444	6.188	2.509
	B cell	22.33	28.2	31.32	61.75	1.128	0.546	1.351
	Neutrophil	17.1	18.8	22.68	30.875	2.444	6.552	3.667
	DC	11.7	14.1	18.36	21.125	0.752	4.368	0.965
	HSPC	2.842	4.512	3.672	8.125	0.376	0.182	0.193
	Test details
	Test name	Mann-Whitney U test of Mono/mac, unpaired two-tailed Student's t test with Welch's correction of B cell and HSPC, and unpaired two-tailed Student's t test of neutrophil and DC
	Mono/Mac
		P value	Median of Prrx1cre MitoDendra+/+	Median of Prrx1cre Rhot1fl/fl MitoDendra+/+	Difference: Actual	Difference: Hodges-Lehmann
	Mono/Mac	0.0571	38.76	3.714	35.04	5.179
	Shapiro-Wilk test	Prrx1cre MitoDendra+/+	Prrx1cre Rhot1fl/fl MitoDendra+/+
	W	0.975	0.763
	P value	0.8721	0.029
	B cell
		P value	Mean of Prrx1cre MitoDendra+/+	Mean of Prrx1cre Rhot1fl/fl MitoDendra+/+	Difference	SE of difference	t ratio	df
	B cell	0.028745	35.9	1.008	-34.89	8.819	3.956	3.004
	Shapiro-Wilk test	Prrx1cre MitoDendra+/+	Prrx1cre Rhot1fl/fl MitoDendra+/+
	W	0.8174	0.9378
	P value	0.1373	0.5187
	F test to compare variances
	F, DFn, Dfd	1800, 3, 2
	P value	0.0011
	Neutrophil
		P value	Mean of Prrx1cre MitoDendra+/+	Mean of Prrx1cre Rhot1fl/fl MitoDendra+/+	Difference	SE of difference	t ratio	df
	Neutrophil	0.0048	22.36	4.221	-18.14	3.77	4.812	5
	Shapiro-Wilk test	Prrx1cre MitoDendra+/+	Prrx1cre Rhot1fl/fl MitoDendra+/+
	W	0.9054	0.9483
	P value	0.4583	0.5617
	F test to compare variances
	F, DFn, Dfd	8.462, 3, 2
	P value	0.215
	DC
		P value	Mean of Prrx1cre MitoDendra+/+	Mean of Prrx1cre Rhot1fl/fl MitoDendra+/+	Difference	SE of difference	t ratio	df
	DC	0.0031	16.32	2.028	14.29	2.415	5.325	5
	Shapiro-Wilk test	Prrx1cre MitoDendra+/+	Prrx1cre Rhot1fl/fl MitoDendra+/+
	W	0.9648	0.794
	P value	0.8092	0.1003
	F test to compare variances
	F, DFn, Dfd	4.334, 3, 2
	P value	0.3863
	HSPC
		P value	Mean of Prrx1cre MitoDendra+/+	Mean of Prrx1cre Rhot1fl/fl MitoDendra+/+	Difference	SE of difference	t ratio	df
	HSPC	0.029723	4.788	0.2503	4.537	1.165	3.894	3.018
	Shapiro-Wilk test	Prrx1cre MitoDendra+/+	Prrx1cre Rhot1fl/fl MitoDendra+/+
	W	0.8752	0.7924
	P value	0.3186	0.0964
	F test to compare variances
	F, DFn, Dfd	456.0, 3, 2
	P value	0.0044

## Sheet: Fig. 4q
Fig. 4q
	Mito-transferred OCPs (%)
	Prrx1cre MitoDendra+/+	Prrx1cre Rhot1fl/fl MitoDendra+/+
	7.07	1.68
	4.95	1.9
	6.64	1.78
	5.86	1.82
	8.71	4.78
	5.54	2.56
	7.12	0.87
	4.57	1.79
	Test details
	Test name	Mann-Whitney U test
		P value	Median of Prrx1cre MitoDendra+/+	Median of Prrx1cre Rhot1fl/fl MitoDendra+/+	Difference: Actual	Difference: Hodges-Lehmann
	Mito-transferred OCPs (%)	0.0003	6.250, n=8	1.805, n=8	-4.445	-4.08
	Shapiro-Wilk test	Prrx1cre MitoDendra+/+	Prrx1cre Rhot1fl/fl MitoDendra+/+
	W	0.9607	0.758
	P value	0.8168	0.01
