# Supplementary material for: Mitochondria from osteolineage cells regulate myeloid cell-mediated bone resorption
Source: Nat Commun. 2024 Jun 14;15:5094. doi: 10.1038/s41467-024-49159-3 (PMC11178781; doi:10.1038/s41467-024-49159-3)
Supplement: Supplementary file 7 — Source Data [file 41467_2024_49159_MOESM7_ESM.zip › Source dataset/Source Data files_Supplementary Fig. 6 Impaired mitochondria transfer results in osteoporosis.xlsx]

## Sheet: Supplementary Fig. 6c
Supplementary Fig. 6c
	BMD (g/cm3)			BV/TV (%)			Tb.N (1/mm)			Tb.Sp (mm)			Tb.Th (mm)
	Rhot1fl/fl	Col1a1cre/ERT2 Rhot1fl/fl		Rhot1fl/fl	Col1a1cre/ERT2 Rhot1fl/fl		Rhot1fl/fl	Col1a1cre/ERT2 Rhot1fl/fl		Rhot1fl/fl	Col1a1cre/ERT2 Rhot1fl/fl		Rhot1fl/fl	Col1a1cre/ERT2 Rhot1fl/fl
	0.24616	0.21518		9.7448	5.90205		1.33806	1.21566		0.23608	0.26498		0.07283	0.04855
	0.27155	0.23829		14.1448	8.80689		1.94875	1.56932		0.23331	0.28418		0.07258	0.05612
	0.23814	0.2139		9.35536	6.38901		1.50669	1.33433		0.2481	0.30767		0.06209	0.04788
	0.25255	0.22145		11.3153	5.62613		1.60513	1.1884		0.24694	0.24916		0.07049	0.04734
	0.27566	0.22037		14.8832	6.58632		1.99309	1.28143		0.26883	0.26206		0.07467	0.0514
		0.2245			6.64179			1.25144			0.26422			0.05307
	Test details
	Test name	Unpaired two-tailed Student's t test
	BMD (g/cm3)
		P value	Mean of Rhot1fl/fl	Mean of Col1a1cre/ERT2 Rhot1fl/fl	Difference	SE of difference	t ratio	df
	BMD (g/cm3)	0.0015	0.2568	0.2223	-0.03453	0.007657	4.51	9
	Shapiro-Wilk test	Rhot1fl/fl	Col1a1cre/ERT2 Rhot1fl/fl
	W	0.9167	0.876
	P value	0.509	0.2511
	F test to compare variances
	F, DFn, Dfd	3.407, 4, 5
	P value	0.2112
	BV/TV (%)
		P value	Mean of Rhot1fl/fl	Mean of Col1a1cre/ERT2 Rhot1fl/fl	Difference	SE of difference	t ratio	df
	BV/TV (%)	0.0013	11.89	6.659	-5.23	1.137	4.6	9
	Shapiro-Wilk test	Rhot1fl/fl	Col1a1cre/ERT2 Rhot1fl/fl
	W	0.8831	0.814
	P value	0.3234	0.0782
	F test to compare variances
	F, DFn, Dfd	5.014, 4, 5
	P value	0.1068
	Tb.N (1/mm)
		P value	Mean of Rhot1fl/fl	Mean of Col1a1cre/ERT2 Rhot1fl/fl	Difference	SE of difference	t ratio	df
	Tb.N (1/mm)	0.0192	1.678	1.307	-0.3716	0.1306	2.846	9
	Shapiro-Wilk test	Rhot1fl/fl	Col1a1cre/ERT2 Rhot1fl/fl
	W	0.9102	0.8243
	P value	0.4689	0.0961
	F test to compare variances
	F, DFn, Dfd	4.216, 4, 5
	P value	0.1465
	Tb.Sp (mm)
		P value	Mean of Rhot1fl/fl	Mean of Col1a1cre/ERT2 Rhot1fl/fl	Difference	SE of difference	t ratio	df
	Tb.Sp (mm)	0.0453	0.2467	0.272	0.02539	0.01093	2.322	9
	Shapiro-Wilk test	Rhot1fl/fl	Col1a1cre/ERT2 Rhot1fl/fl
	W	0.8966	0.8958
	P value	0.3911	0.3499
	F test to compare variances
	F, DFn, Dfd	2.195, 5, 4
	P value	0.4661
	Tb.Th (mm)
		P value	Mean of Rhot1fl/fl	Mean of Col1a1cre/ERT2 Rhot1fl/fl	Difference	SE of difference	t ratio	df
	Tb.Th (mm)	<0.0001	0.07053	0.05073	-0.01981	0.002531	7.826	9
	Shapiro-Wilk test	Rhot1fl/fl	Col1a1cre/ERT2 Rhot1fl/fl
	W	0.8141	0.9113
	P value	0.105	0.4447
	F test to compare variances
	F, DFn, Dfd	2.061, 4, 5
	P value	0.4476

## Sheet: Supplementary Fig. 6d
Supplementary Fig. 6d
	Ct.Th (mm)			Ct.Po (%)
	Rhot1fl/fl	Col1a1cre/ERT2 Rhot1fl/fl		Rhot1fl/fl	Col1a1cre/ERT2 Rhot1fl/fl
	0.23882	0.17418		8.82085	12.0691
	0.17749	0.18221		10.363	9.8497
	0.22589	0.17918		11.4071	12.3569
	0.21175	0.17312		11.2648	12.4838
	0.20148	0.17837		9.39273	11.9567
		0.17061			11.9057
	Test details
	Test name	Mann-Whitney U test of Ct.Po, and unpaired two-tailed Student's t test of Ct.Th
	Ct.Th (mm)
		P value	Mean of Rhot1fl/fl	Mean of Col1a1cre/ERT2 Rhot1fl/fl	Difference	SE of difference	t ratio	df
	Ct.Th (mm)	0.0285	0.2111	0.1763	-0.03481	0.01086	3.265	4.229
	Shapiro-Wilk test	Rhot1fl/fl	Col1a1cre/ERT2 Rhot1fl/fl
	W	0.985	0.9611
	P value	0.9594	0.8279
	F test to compare variances
	F, DFn, Dfd	29.23, 4, 5
	P value	0.0023
	Ct.Po (%)
		P value	Median of Rhot1fl/fl	Median of Col1a1cre/ERT2 Rhot1fl/fl	Difference: Actual	Difference: Hodges-Lehmann
	Ct.Po (%)	0.0303	10.25	11.77	1.65	1.381
	Shapiro-Wilk test	Rhot1fl/fl	Col1a1cre/ERT2 Rhot1fl/fl
	W	0.9134	0.7151
	P value	0.4885	0.0089

## Sheet: Supplementary Fig. 6f
Supplementary Fig. 6f
	BMD (g/cm3)			BV/TV (%)			Tb.N (1/mm)			Tb.Sp (mm)			Tb.Th (mm)
	Rhot1fl/fl	Col1a1cre/ERT2 Rhot1fl/fl		Rhot1fl/fl	Col1a1cre/ERT2 Rhot1fl/fl		Rhot1fl/fl	Col1a1cre/ERT2 Rhot1fl/fl		Rhot1fl/fl	Col1a1cre/ERT2 Rhot1fl/fl		Rhot1fl/fl	Col1a1cre/ERT2 Rhot1fl/fl
	0.40329	0.36857		42.5344	31.7832		5.15873	4.61087		0.15951	0.16954		0.08406	0.06893
	0.44194	0.36313		37.8991	30.5801		5.0599	4.69712		0.16394	0.1635		0.07347	0.0651
	0.37813	0.35146		34.0619	30.1482		4.9219	4.3098		0.15971	0.17213		0.0692	0.06517
	0.436	0.35487		42.0027	28.0853		5.16315	4.49768		0.16457	0.16437		0.08135	0.06419
	0.42521	0.38482		39.8003	28.8725		4.66816	4.53323		0.17686	0.1831		0.08526	0.07486
		0.36178			33.9377			4.55066			0.17342			0.06625
	Test details
	Test name	Unpaired two-tailed Student's t test
	BMD (g/cm3)
		P value	Mean of Rhot1fl/fl	Mean of Col1a1cre/ERT2 Rhot1fl/fl	Difference	SE of difference	t ratio	df
	BMD (g/cm3)	0.0016	0.4169	0.3641	-0.05281	0.01186	4.454	9
	Shapiro-Wilk test	Rhot1fl/fl	Col1a1cre/ERT2 Rhot1fl/fl
	W	0.9205	0.9219
	P value	0.5332	0.5194
	F test to compare variances
	F, DFn, Dfd	4.905, 4, 5
	P value	0.1112
	BV/TV (%)
		P value	Mean of Rhot1fl/fl	Mean of Col1a1cre/ERT2 Rhot1fl/fl	Difference	SE of difference	t ratio	df
	BV/TV (%)	0.0006	39.26	30.57	-8.692	1.682	5.167	9
	Shapiro-Wilk test	Rhot1fl/fl	Col1a1cre/ERT2 Rhot1fl/fl
	W	0.9248	0.9674
	P value	0.5617	0.8743
	F test to compare variances
	F, DFn, Dfd	2.688, 4, 5
	P value	0.3073
	Tb.N (1/mm)
		P value	Mean of Rhot1fl/fl	Mean of Col1a1cre/ERT2 Rhot1fl/fl	Difference	SE of difference	t ratio	df
	Tb.N (1/mm)	0.0015	4.994	4.533	-0.4611	0.1021	4.517	9
	Shapiro-Wilk test	Rhot1fl/fl	Col1a1cre/ERT2 Rhot1fl/fl
	W	0.8697	0.9448
	P value	0.2651	0.6982
	F test to compare variances
	F, DFn, Dfd	2.540, 4, 5
	P value	0.3343
	Tb.Sp (mm)
		P value	Mean of Rhot1fl/fl	Mean of Col1a1cre/ERT2 Rhot1fl/fl	Difference	SE of difference	t ratio	df
	Tb.Sp (mm)	0.1912	0.1649	0.171	0.006092	0.00431	1.413	9
	Shapiro-Wilk test	Rhot1fl/fl	Col1a1cre/ERT2 Rhot1fl/fl
	W	0.8068	0.9234
	P value	0.0919	0.53
	F test to compare variances
	F, DFn, Dfd	1.023, 5, 4
	P value
	Tb.Th (mm)
		P value	Mean of Rhot1fl/fl	Mean of Col1a1cre/ERT2 Rhot1fl/fl	Difference	SE of difference	t ratio	df
	Tb.Th (mm)	0.0085	0.07867	0.06742	-0.01125	0.003355	3.354	9
	Shapiro-Wilk test	Rhot1fl/fl	Col1a1cre/ERT2 Rhot1fl/fl
	W	0.8913	0.8074
	P value	0.3637	0.0685
	F test to compare variances
	F, DFn, Dfd	3.073, 4, 5
	P value	0.2497

## Sheet: Supplementary Fig. 6h-i
Supplementary Fig. 6h-i
	BV/TV (%)			Tb.N (1/mm)			N.Ob/BS (/mm)			OS/BS (%)
	Rhot1fl/fl	Col1a1cre/ERT2 Rhot1fl/fl		Rhot1fl/fl	Col1a1cre/ERT2 Rhot1fl/fl		Rhot1fl/fl	Col1a1cre/ERT2 Rhot1fl/fl		Rhot1fl/fl	Col1a1cre/ERT2 Rhot1fl/fl
	0.484877	0.410189		5.05896	4.77642		65.0394	53.851		23.0536	22.4792
	0.458107	0.449404		5.43615	4.26863		73.569	41.8916		38.9126	29.5212
	0.537751	0.374873		5.50705	4.31993		66.1342	69.7717		20.1169	17.3938
	0.388677	0.321413		7.56896	4.26578		35.3742	48.0867		22.1356	35.2147
	0.488027	0.401089		4.37615	2.67742		43.6031	23.5412		28.1964	32.7924
	0.439751	0.244904		6.57805	5.16603		56.3409	31.901		30.019	19.2023
		0.470873			2.26705			49.71			27.9018
	Test details
	Test name	Unpaired two-tailed Student's t test
	BV/TV (%)
		P value	Mean of Rhot1fl/fl	Mean of Col1a1cre/ERT2 Rhot1fl/fl	Difference between means (B - A) ± SEM	t, df
	BV/TV (%)	0.0438	0.4662	0.3818	-0.08438 ± 0.03707	t=2.276, df=11
	Shapiro-Wilk test	Rhot1fl/fl	Col1a1cre/ERT2 Rhot1fl/fl
	W	0.982	0.9432
	P value	0.9613	0.6678
	F test to compare variances
	F, DFn, Dfd	2.366, 6, 5
	P value	0.3629
	Tb.N (1/mm)
		P value	Mean of Rhot1fl/fl	Mean of Col1a1cre/ERT2 Rhot1fl/fl	Difference between means (B - A) ± SEM	t, df
	Tb.N (1/mm)	0.0142	5.754	3.963	-1.791 ± 0.6156	t=2.910, df=11
	Shapiro-Wilk test	Rhot1fl/fl	Col1a1cre/ERT2 Rhot1fl/fl
	W	0.948	0.8637
	P value	0.7243	0.1632
	F test to compare variances
	F, DFn, Dfd	1.125, 5, 6
	P value	0.8743
	N.Ob/BS (/mm)
		P value	Mean of Rhot1fl/fl	Mean of Col1a1cre/ERT2 Rhot1fl/fl	Difference between means (B - A) ± SEM	t, df
	N.Ob/BS (/mm)	0.2052	56.68	45.54	-11.14 ± 8.274	t=1.346, df=11
	Shapiro-Wilk test	Rhot1fl/fl	Col1a1cre/ERT2 Rhot1fl/fl
	W	0.9366	0.9804
	P value	0.632	0.9616
	F test to compare variances
	F, DFn, Dfd	1.062, 6, 5
	P value	0.9674
	OS/BS (%)
		P value	Mean of Rhot1fl/fl	Mean of Col1a1cre/ERT2 Rhot1fl/fl	Difference between means (B - A) ± SEM	t, df
	OS/BS (%)	0.8549	27.07	26.36	-0.7144 ± 3.817	t=0.1872, df=11
	Shapiro-Wilk test	Rhot1fl/fl	Col1a1cre/ERT2 Rhot1fl/fl
	W	0.9104	0.9431
	P value	0.439	0.6666
	F test to compare variances
	F, DFn, Dfd	1.029, 5, 6
	P value	0.9537

## Sheet: Supplementary Fig. 6k
Supplementary Fig. 6k
	MS/BS (%)			MAR (μm/d)			BFR/BS (μm3/μm2/d)
	Rhot1fl/fl	Col1a1cre/ERT2 Rhot1fl/fl		Rhot1fl/fl	Col1a1cre/ERT2 Rhot1fl/fl		Rhot1fl/fl	Col1a1cre/ERT2 Rhot1fl/fl
	60.2843	48.904		1.81657	1.35071		1.70155	1.01322
	68.9325	29.5067		1.27248	1.29325		1.28487	0.628627
	63.0909	75.8777		1.48238	1.59564		1.25932	1.26586
	50.8281	53.0434		1.01575	1.70338		1.01855	1.60414
	48.3224	68.0442		1.70208	1.50773		1.85437	1.10242
	53.9925	39.0676		1.84312	1.93525		1.50932	0.826856
		35.7778			1.50534			1.65038
	Test details
	Test name	Unpaired two-tailed Student's t test
	MS/BS (%)
		P value	Mean of Rhot1fl/fl	Mean of Col1a1cre/ERT2 Rhot1fl/fl	Difference between means (B - A) ± SEM	t, df
	MS/BS (%)	0.3429	57.58	50.03	-7.543 ± 7.610	t=0.9912, df=11
	Shapiro-Wilk test	Rhot1fl/fl	Col1a1cre/ERT2 Rhot1fl/fl
	W	0.9576	0.9453
	P value	0.8008	0.687
	F test to compare variances
	F, DFn, Dfd	4.687, 6, 5
	P value	0.1112
	MAR (μm/d)
		P value	Mean of Rhot1fl/fl	Mean of Col1a1cre/ERT2 Rhot1fl/fl	Difference between means (B - A) ± SEM	t, df
	MAR (μm/d)	0.8284	1.522	1.556	0.03384 ± 0.1524	t=0.2220, df=11
	Shapiro-Wilk test	Rhot1fl/fl	Col1a1cre/ERT2 Rhot1fl/fl
	W	0.9139	0.9535
	P value	0.4628	0.7614
	F test to compare variances
	F, DFn, Dfd	2.298, 5, 6
	P value	0.3401
	BFR/BS (μm3/μm2/d)
		P value	Mean of Rhot1fl/fl	Mean of Col1a1cre/ERT2 Rhot1fl/fl	Difference between means (B - A) ± SEM	t, df
	BFR/BS (μm3/μm2/d)	0.1752	1.438	1.156	-0.2821 ± 0.1946	t=1.449, df=11
	Shapiro-Wilk test	Rhot1fl/fl	Col1a1cre/ERT2 Rhot1fl/fl
	W	0.9687	0.9506
	P value	0.8839	0.7351
	F test to compare variances
	F, DFn, Dfd	1.508, 6, 5
	P value	0.669

## Sheet: Supplementary Fig. 6l
Supplementary Fig. 6l
	P1NP (ng/mL)			CTX (ng/mL)
	Rhot1fl/fl	Col1a1cre/ERT2 Rhot1fl/fl		Rhot1fl/fl	Col1a1cre/ERT2 Rhot1fl/fl
	89.59	56.11		2.49	4.35
	59.78	73.3		2.31	2.67
	57.69	83.59		2.73	3.4
	55.31	58.84		2.16	4.4
	64.38	56.22		2.27	4.51
	56.2	93.5		2.64	4.11
		49.94			3.29
	Test details
	Test name	Mann-Whitney U test of P1NP and unpaired two-tailed Student's t test with Welch's correction of CTX
	P1NP (ng/mL)
		P value	Median of Rhot1fl/fl	Median of Col1a1cre/ERT2 Rhot1fl/fl	Difference: Actual	Difference: Hodges-Lehmann
	P1NP (ng/mL)	0.9452	58.74	58.84	0.105	0.41
	Shapiro-Wilk test	Rhot1fl/fl	Col1a1cre/ERT2 Rhot1fl/fl
	W	0.7084	0.892
	P value	0.0076	0.285
	CTX (ng/mL)
		P value	Mean of Rhot1fl/fl	Mean of Col1a1cre/ERT2 Rhot1fl/fl	Difference	SE of difference	t ratio	df
	CTX (ng/mL)	0.0014	2.433	3.819	1.385	0.2806	4.936	7.383
	Shapiro-Wilk test	Rhot1fl/fl	Col1a1cre/ERT2 Rhot1fl/fl
	W	0.9437	0.8841
	P value	0.6892	0.2452
	F test to compare variances
	F, DFn, Dfd	9.837, 6, 5
	P value	0.0239

## Sheet: Supplementary Fig. 6n
Supplementary Fig. 6n
	N.Oc/BS (/mm)			Oc.S/BS (%)
	Rhot1fl/fl	Col1a1cre/ERT2 Rhot1fl/fl		Rhot1fl/fl	Col1a1cre/ERT2 Rhot1fl/fl
	7.78151	12.012		11.7876	37.6355
	12.012	20.6783		20.5037	25.2571
	11.3404	15.005		7.7778	21.7689
	5.33393	11.4437		20.5263	31.0619
	10.9236	15.5668		20.8509	23.0602
	Test details
	Test name	Unpaired two-tailed Student's t test
	N.Oc/BS (/mm)
		P value	Mean of Rhot1fl/fl	Mean of Col1a1cre/ERT2 Rhot1fl/fl	Difference	SE of difference	t ratio	df
	N.Oc/BS (/mm)	0.0301	9.478	14.94	5.463	2.075	2.632	8
	Shapiro-Wilk test	Rhot1fl/fl	Col1a1cre/ERT2 Rhot1fl/fl
	W	0.8761	0.9042
	P value	0.2922	0.4337
	F test to compare variances
	F, DFn, Dfd	1.690, 4, 4
	P value	0.6238
	Oc.S/BS (%)
		P value	Mean of Rhot1fl/fl	Mean of Col1a1cre/ERT2 Rhot1fl/fl	Difference	SE of difference	t ratio	df
	Oc.S/BS (%)	0.0212	16.29	27.76	11.47	4.012	2.858	8
	Shapiro-Wilk test	Rhot1fl/fl	Col1a1cre/ERT2 Rhot1fl/fl
	W	0.7813	0.9015
	P value	0.0566	0.4184
	F test to compare variances
	F, DFn, Dfd	1.157, 4, 4
	P value	0.891
