# Supplementary material for: Mitochondria from osteolineage cells regulate myeloid cell-mediated bone resorption
Source: Nat Commun. 2024 Jun 14;15:5094. doi: 10.1038/s41467-024-49159-3 (PMC11178781; doi:10.1038/s41467-024-49159-3)
Supplement: Supplementary file 7 — Source Data [file 41467_2024_49159_MOESM7_ESM.zip › Source dataset/Source Data files_Supplementary Fig. 8 Impaired mitochondria transfer results in osteoporosis.xlsx]

## Sheet: Supplementary Fig. 8c
Supplementary Fig. 8c
	BMD (g/cm3)			BV/TV (%)			Tb.N (1/mm)			Tb.Sp (mm)			Tb.Th (mm)
	Rhot1fl/fl	Lyz2cre Rhot1fl/fl		Rhot1fl/fl	Lyz2cre Rhot1fl/fl		Rhot1fl/fl	Lyz2cre Rhot1fl/fl		Rhot1fl/fl	Lyz2cre Rhot1fl/fl		Rhot1fl/fl	Lyz2cre Rhot1fl/fl
	0.2041	0.22133		8.92347	10.0734		1.83803	2.15756		0.22468	0.21934		0.04855	0.04669
	0.21686	0.2168		10.511	10.2067		2.28308	2.14449		0.19976	0.21459		0.04604	0.0476
	0.21874	0.21675		9.61657	9.68837		2.03797	2.05812		0.21006	0.21584		0.04719	0.04707
	0.18802	0.2165		8.23193	9.80234		1.74758	2.11573		0.23156	0.20427		0.0471	0.04633
	0.21128	0.21381		9.82418	9.9491		2.10291	2.18682		0.23898	0.23848		0.04672	0.0455
	Test details
	Test name	Unpaired two-tailed Student's t test of Tb.Sp, Tb.Th, and unpaired two-tailed Student's t test with Welch's correction of others
	BMD (g/cm3)
		P value	Mean of Rhot1fl/fl	Mean of Lyz2cre Rhot1fl/fl	Difference	SE of difference	t ratio	df
	BMD (g/cm3)	0.1738	0.2078	0.217	0.009238	0.005692	1.623	4.378
	Shapiro-Wilk test	Rhot1fl/fl	Lyz2cre Rhot1fl/fl
	W	0.8922	0.8784
	P value	0.3685	0.302
	F test to compare variances
	F, DFn, Dfd	21.14, 4, 4
	P value	0.0119
	BV/TV (%)
		P value	Mean of Rhot1fl/fl	Mean of Lyz2cre Rhot1fl/fl	Difference	SE of difference	t ratio	df
	BV/TV (%)	0.2562	9.421	9.944	0.5226	0.4013	1.302	4.448
	Shapiro-Wilk test	Rhot1fl/fl	Lyz2cre Rhot1fl/fl
	W	0.9836	0.9815
	P value	0.953	0.9427
	F test to compare variances
	F, DFn, Dfd	17.82, 4, 4
	P value	0.0163
	Tb.N (1/mm)
		P value	Mean of Rhot1fl/fl	Mean of Lyz2cre Rhot1fl/fl	Difference	SE of difference	t ratio	df
	Tb.N (1/mm)	0.2467	2.002	2.133	0.1306	0.09789	1.335	4.418
	Shapiro-Wilk test	Rhot1fl/fl	Lyz2cre Rhot1fl/fl
	W	0.968	0.9591
	P value	0.8622	0.8018
	F test to compare variances
	F, DFn, Dfd	19.10, 4, 4
	P value	0.0144
	Tb.Sp (mm)
		P value	Mean of Rhot1fl/fl	Mean of Lyz2cre Rhot1fl/fl	Difference	SE of difference	t ratio	df
	Tb.Sp (mm)	0.7894	0.221	0.2185	-0.002504	0.009066	0.2762	8
	Shapiro-Wilk test	Rhot1fl/fl	Lyz2cre Rhot1fl/fl
	W	0.9586	0.913
	P value	0.7982	0.4861
	F test to compare variances
	F, DFn, Dfd	1.631, 4, 4
	P value	0.647
	Tb.Th (mm)
		P value	Mean of Rhot1fl/fl	Mean of Lyz2cre Rhot1fl/fl	Difference	SE of difference	t ratio	df
	Tb.Th (mm)	0.4	0.04712	0.04664	-0.000482	0.0005423	0.8888	8
	Shapiro-Wilk test	Rhot1fl/fl	Lyz2cre Rhot1fl/fl
	W	0.9401	0.9896
	P value	0.6668	0.9782
	F test to compare variances
	F, DFn, Dfd	1.348, 4, 4
	P value	0.7792

## Sheet: Supplementary Fig. 8d
Supplementary Fig. 8d
	Ct.Th (mm)			Ct.Po (%)
	Rhot1fl/fl	Lyz2cre Rhot1fl/fl		Rhot1fl/fl	Lyz2cre Rhot1fl/fl
	0.19315	0.2095		23.2777	21.7413
	0.20292	0.2185		22.4469	21.1584
	0.19714	0.20415		22.7121	22.182
	0.18912	0.19248		23.8273	23.2055
	0.21018	0.20596		21.5772	22.0392
	Test details
	Test name	Unpaired two-tailed Student's t test
	Ct.Th (mm)
		P value	Mean of Rhot1fl/fl	Mean of Lyz2cre Rhot1fl/fl	Difference	SE of difference	t ratio	df
	Ct.Th (mm)	0.2115	0.1985	0.2061	0.007616	0.005608	1.358	8
	Shapiro-Wilk test	Rhot1fl/fl	Lyz2cre Rhot1fl/fl
	W	0.9748	0.974
	P value	0.905	0.9
	F test to compare variances
	F, DFn, Dfd	1.292, 4, 4
	P value	0.8097
	Ct.Po (%)
		P value	Mean of Rhot1fl/fl	Mean of Lyz2cre Rhot1fl/fl	Difference	SE of difference	t ratio	df
	Ct.Po (%)	0.2033	22.77	22.07	-0.7029	0.5073	1.386	8
	Shapiro-Wilk test	Rhot1fl/fl	Lyz2cre Rhot1fl/fl
	W	0.9898	0.9599
	P value	0.979	0.8073
	F test to compare variances
	F, DFn, Dfd	1.296, 4, 4
	P value	0.8075

## Sheet: Supplementary Fig. 8f
Supplementary Fig. 8f
	BMD (g/cm3)			BV/TV (%)			Tb.N (1/mm)			Tb.Sp (mm)			Tb.Th (mm)
	Rhot1fl/fl	Lyz2cre Rhot1fl/fl		Rhot1fl/fl	Lyz2cre Rhot1fl/fl		Rhot1fl/fl	Lyz2cre Rhot1fl/fl		Rhot1fl/fl	Lyz2cre Rhot1fl/fl		Rhot1fl/fl	Lyz2cre Rhot1fl/fl
	0.30046	0.30106		23.3829	23.9144		4.55347	4.87332		0.12744	0.11492		0.05135	0.04907
	0.29841	0.31918		24.1811	25.2216		4.91754	4.98674		0.11983	0.11259		0.04917	0.05058
	0.28222	0.30934		21.9128	24.3083		4.46561	4.84331		0.12943	0.11679		0.04907	0.05019
	0.30425	0.29163		23.3191	22.201		4.60741	4.66935		0.12326	0.12		0.05061	0.04755
	0.30959	0.31015		24.9612	24.5079		4.9338	4.82164		0.11794	0.12025		0.05059	0.05083
	Test details
	Test name	Unpaired two-tailed Student's t test
	BMD (g/cm3)
		P value	Mean of Rhot1fl/fl	Mean of Lyz2cre Rhot1fl/fl	Difference	SE of difference	t ratio	df
	BMD (g/cm3)	0.2978	0.299	0.3063	0.007286	0.006544	1.113	8
	Shapiro-Wilk test	Rhot1fl/fl	Lyz2cre Rhot1fl/fl
	W	0.9066	0.9719
	P value	0.4476	0.887
	F test to compare variances
	F, DFn, Dfd	1.021, 4, 4
	P value	0.9845
	BV/TV (%)
		P value	Mean of Rhot1fl/fl	Mean of Lyz2cre Rhot1fl/fl	Difference	SE of difference	t ratio	df
	BV/TV (%)	0.5218	23.55	24.03	0.4792	0.7154	0.6699	8
	Shapiro-Wilk test	Rhot1fl/fl	Lyz2cre Rhot1fl/fl
	W	0.9689	0.9099
	P value	0.8683	0.4669
	F test to compare variances
	F, DFn, Dfd	1.013, 4, 4
	P value	0.9902
	Tb.N (1/mm)
		P value	Mean of Rhot1fl/fl	Mean of Lyz2cre Rhot1fl/fl	Difference	SE of difference	t ratio	df
	Tb.N (1/mm)	0.2262	4.696	4.839	0.1433	0.1093	1.311	8
	Shapiro-Wilk test	Rhot1fl/fl	Lyz2cre Rhot1fl/fl
	W	0.8521	0.958
	P value	0.2014	0.7941
	F test to compare variances
	F, DFn, Dfd	3.586, 4, 4
	P value	0.2438
	Tb.Sp (mm)
		P value	Mean of Rhot1fl/fl	Mean of Lyz2cre Rhot1fl/fl	Difference	SE of difference	t ratio	df
	Tb.Sp (mm)	0.035	0.1236	0.1169	-0.00667	0.002631	2.535	8
	Shapiro-Wilk test	Rhot1fl/fl	Lyz2cre Rhot1fl/fl
	W	0.9437	0.9208
	P value	0.6925	0.535
	F test to compare variances
	F, DFn, Dfd	2.194, 4, 4
	P value	0.4653
	Tb.Th (mm)
		P value	Mean of Rhot1fl/fl	Mean of Lyz2cre Rhot1fl/fl	Difference	SE of difference	t ratio	df
	Tb.Th (mm)	0.5128	0.05016	0.04964	-0.000514	0.0007506	0.6848	8
	Shapiro-Wilk test	Rhot1fl/fl	Lyz2cre Rhot1fl/fl
	W	0.8738	0.8875
	P value	0.2822	0.3446
	F test to compare variances
	F, DFn, Dfd	1.837, 4, 4
	P value	0.5704

## Sheet: Supplementary Fig. 8g
Supplementary Fig. 8g
	P1NP (ng/mL)			CTX (ng/mL)
	Rhot1fl/fl	Lyz2cre Rhot1fl/fl		Rhot1fl/fl	Lyz2cre Rhot1fl/fl
	50.02	46.47		4.11	4.73
	46.46	67.1		4.65	2.71
	61.03	81.38		5.38	5.47
	69.91	60.18		4.16	5.26
	53.22	66.82		3.37	5.31
	Test details
	Test name	Unpaired two-tailed Student's t test of P1NP, and Mann-Whitney U test of CTX
	P1NP (ng/mL)
		P value	Mean of Rhot1fl/fl	Mean of Lyz2cre Rhot1fl/fl	Difference	SE of difference	t ratio	df
	P1NP (ng/mL)	0.2749	56.13	64.39	8.262	7.05	1.172	8
	Shapiro-Wilk test	Rhot1fl/fl	Lyz2cre Rhot1fl/fl
	W	0.9423	0.9655
	P value	0.682	0.8457
	F test to compare variances
	F, DFn, Dfd	1.814, 4, 4
	P value	0.5782
	CTX (ng/mL)
		P value	Median of Rhot1fl/fl	Median of Lyz2cre Rhot1fl/fl	Difference: Actual	Difference: Hodges-Lehmann
	CTX (ng/mL)	0.4206	4.16	5.26	1.1	0.62
	Shapiro-Wilk test	Rhot1fl/fl	Lyz2cre Rhot1fl/fl
	W	0.9756	0.744
	P value	0.9097	0.0262

## Sheet: Supplementary Fig. 8i
Supplementary Fig. 8i
	N.Oc/BS (/mm)			Oc.S/BS (%)
	Rhot1fl/fl	Lyz2cre Rhot1fl/fl		Rhot1fl/fl	Lyz2cre Rhot1fl/fl
	14.9146	16.7216		20.4552	20.984
	16.8171	21.7073		24.9486	28.45
	13.8303	16.6156		20.1149	17.1489
	16.5551	14.4441		20.8566	16.7051
	Test details
	Test name	Unpaired two-tailed Student's t test of N.Oc/BS, and Mann-Whitney U test of Oc.S/BS
	N.Oc/BS (/mm)
		P value	Mean of Rhot1fl/fl	Mean of Lyz2cre Rhot1fl/fl	Difference	SE of difference	t ratio	df
	N.Oc/BS (/mm)	0.3178	15.53	17.37	1.843	1.692	1.089	6
	Shapiro-Wilk test	Rhot1fl/fl	Lyz2cre Rhot1fl/fl
	W	0.9051	0.8847
	P value	0.4571	0.3593
	F test to compare variances
	F, DFn, Dfd	4.747, 3, 3
	P value	0.2332
	Oc.S/BS (%)
		P value	Median of Rhot1fl/fl	Median of Lyz2cre Rhot1fl/fl	Difference: Actual	Difference: Hodges-Lehmann
	Oc.S/BS (%)	0.8857	4.16	5.26	1.1	0.62
	Shapiro-Wilk test	Rhot1fl/fl	Lyz2cre Rhot1fl/fl
	W	0.7515	0.8557
	P value	0.0399	0.2451

## Sheet: Supplementary Fig. 8k
Supplementary Fig. 8k
	TRAP+ MNCs (number per well)
	Rhot1fl/fl	Lyz2cre Rhot1fl/fl
	42	48
	44	53
	36	35
	56	33
	Test details
	Test name	Unpaired two-tailed Student's t test
		P value	Mean of Rhot1fl/fl	Mean of Lyz2cre Rhot1fl/fl	Difference	SE of difference	t ratio	df
	TRAP+ MNCs (number per well)	0.7388	44.5	42.25	-2.25	6.44	0.3494	6
	Shapiro-Wilk test	Rhot1fl/fl	Lyz2cre Rhot1fl/fl
	W	0.9393	0.8825
	P value	0.65	0.3494
	F test to compare variances
	F, DFn, Dfd	1.359, 3, 3
	P value	0.807
