# Supplementary material for: Mitochondria from osteolineage cells regulate myeloid cell-mediated bone resorption
Source: Nat Commun. 2024 Jun 14;15:5094. doi: 10.1038/s41467-024-49159-3 (PMC11178781; doi:10.1038/s41467-024-49159-3)
Supplement: Supplementary file 7 — Source Data [file 41467_2024_49159_MOESM7_ESM.zip › Source dataset/Source Data files_Supplementary Fig. 3 Osteolineage transfer mitochondria to osteoclastic cells.xlsx]

## Sheet: Supplementary Fig. 3e
Supplementary Fig. 3e
	Mito-transferred OCPs (%)
	Day 1	Day 3	Day 5
	9.61	10.7	19.4
	11.1	11.4	18.9
	11.4	12.6	17.8
	Test details
	Test name	Ordinary one-way ANOVA test with Tukey’s multiple comparisons
	ANOVA table	SS	DF	MS	F (DFn, DFd)	P value
	Treatment (between columns)	115.6	2	57.79	F (2, 6) = 69.00	P<0.0001
	Residual (within columns)	5.025	6	0.8375
	Total	120.6	8
		Mean 1	Mean 2	Mean Diff.	SE of diff.	n1	n2	q	DF	Adjusted P Value
	Day 1 vs. Day 3	10.7	11.57	-0.8633	0.7472	3	3	1.634	6	0.5187
	Day 1 vs. Day 5	10.7	18.7	-7.997	0.7472	3	3	15.14	6	<0.0001
	Day 3 vs. Day 5	11.57	18.7	-7.133	0.7472	3	3	13.5	6	0.0002
	Shapiro-Wilk test	Day 1	Day 3	Day 5
	W	0.8716	0.9774	0.9552
	P value	0.3001	0.712	0.5928
	Brown-Forsythe test
	F (DFn, DFd)	0.01789 (2, 6)
	P value	0.9823

## Sheet: Supplementary Fig. 3h
Supplementary Fig. 3h
	Fold change
	Gene name	Ctrl						Contact						Non-contact
	Ctsk	0.97789	1.32981	0.848296	0.684852	1.30718	1.01261	0.102145	0.334972	0.0151967	0.351938	0.00779406	0.323769	1.85691	3.09389	3.59906	2.32082	5.04245	4.42537
	Acp5	1.49617	0.985628	0.579618	1.46014	1.12982	0.709185	0.222879	0.328475	0.317068	0.437808	0.350222	0.394655	1.70072	2.84699	2.60955	2.63537	3.71605	3.32299
	Dcstamp	1.43228	1.23404	0.716868	0.965425	0.883241	0.92556	0.173954	0.225992	0.424675	0.644603	0.466178	0.373058	2.95547	4.39543	4.78327	2.76143	3.60187	4.27395
	Ocstamp	0.887616	0.968535	1.10915	1.12286	1.33181	0.701298	0.0923346	0.196243	0.11242	0.308661	0.172256	0.0931993	2.58652	4.72348	2.91552	3.29394	3.53598	3.13021
	Oscar	1.19264	0.853135	1.27673	0.92324	1.00343	0.830948	0.434077	0.678357	0.753631	0.829851	0.501032	0.374229	3.47478	5.31651	3.87956	4.14219	4.22799	6.00375
	Nfatc1	1.22448	1.13648	1.15148	0.859906	1.02907	0.705237	0.167505	0.143419	0.090768	0.204177	0.303128	0.107529	2.68151	2.82793	2.85242	2.43423	2.15491	2.87981
	Test details
	Test name	Ordinary one-way ANOVA test with Tukey’s multiple comparisons of Ocstamp, Oscar and Nfatc1, and Brown-Forsythe and Welch ANOVA tests with Dunnett’s T3 multiple comparisons of others
	Ctsk
	Brown-Forsythe ANOVA test
	F* (DFn, DFd)	31.44 (2.000, 5.624)
	P value	0.0009
	Welch's ANOVA test
	W (DFn, DFd)	37.38 (2.000, 8.509)
	P value	<0.0001
	Test details	Mean 1	Mean 2	Mean Diff.	SE of diff.	n1	n2	t	DF	Adjusted P Value
	Column A vs. Column B	1.027	0.1893	0.8375	0.1236	6	6	6.775	8.597	0.0002
	Column A vs. Column C	1.027	3.39	-2.363	0.5082	6	6	4.649	5.432	0.0148
	Column B vs. Column C	0.1893	3.39	-3.2	0.5021	6	6	6.374	5.184	0.0038
	Shapiro-Wilk test	Ctrl	Contact	Non-contact
	W	0.9283	0.8001	0.9696
	P value	0.5669	0.0589	0.8896
	F test to compare variances
	F, DFn, Dfd	9.737 (2, 15)
	P value	0.0019
	Acp5
	Brown-Forsythe ANOVA test
	F* (DFn, DFd)	46.18 (2.000, 7.883)
	P value	<0.0001
	Welch's ANOVA test
	W (DFn, DFd)	43.24 (2.000, 6.981)
	P value	0.0001
	Test details	Mean 1	Mean 2	Mean Diff.	SE of diff.	n1	n2	t	DF	Adjusted P Value
	Column A vs. Column B	1.06	0.3419	0.7182	0.1572	6	6	4.568	5.377	0.0159
	Column A vs. Column C	1.06	2.805	-1.745	0.3215	6	6	5.428	7.748	0.0018
	Column B vs. Column C	0.3419	2.805	-2.463	0.2836	6	6	8.685	5.113	0.0009
	Shapiro-Wilk test	Ctrl	Contact	Non-contact
	W	0.9246	0.9702	0.9614
	P value	0.539	0.8939	0.8307
	F test to compare variances
	F, DFn, Dfd	3.778 (2, 15)
	P value	0.0469
	Dcstamp
	Brown-Forsythe ANOVA test
	F* (DFn, DFd)	76.58 (2.000, 6.458)
	P value	<0.0001
	Welch's ANOVA test
	W (DFn, DFd)	53.28 (2.000, 8.620)
	P value	<0.0001
	Test details	Mean 1	Mean 2	Mean Diff.	SE of diff.	n1	n2	q	DF	Adjusted P Value
	Column A vs. Column B	1.026	0.3847	0.6415	0.2929	6	6	3.097	15	0.1054
	Column A vs. Column C	1.026	3.795	-2.769	0.2929	6	6	13.37	15	<0.0001
	Column B vs. Column C	0.3847	3.795	-3.41	0.2929	6	6	16.47	15	<0.0001
	Shapiro-Wilk test	Ctrl	Contact	Non-contact
	W	0.9343	0.9642	0.9209
	P value	0.6134	0.8517	0.5122
	F test to compare variances
	F, DFn, Dfd	9.845 (2, 15)
	P value	0.0019
	Ocstamp
	ANOVA table	SS	DF	MS	F (DFn, DFd)	P value
	Treatment (between columns)	32.96	2	16.48	F (2, 15) = 81.99	P<0.0001
	Residual (within columns)	3.015	15	0.201
	Total	35.98	17
	Test details	Mean 1	Mean 2	Mean Diff.	SE of diff.	n1	n2	q	DF	Adjusted P Value
	Column A vs. Column B	1.02	0.1625	0.8577	0.2589	6	6	4.686	15	0.0124
	Column A vs. Column C	1.02	3.364	-2.344	0.2589	6	6	12.81	15	<0.0001
	Column B vs. Column C	0.1625	3.364	-3.202	0.2589	6	6	17.49	15	<0.0001
	Shapiro-Wilk test	Ctrl	Contact	Non-contact
	W	0.9857	0.8622	0.8902
	P value	0.9762	0.197	0.3193
	F test to compare variances
	F, DFn, Dfd	2.840 (2, 15)
	P value	0.09
	Osacr
	ANOVA table	SS	DF	MS	F (DFn, DFd)	P value
	Treatment (between columns)	55.38	2	27.69	F (2, 15) = 84.68	P<0.0001
	Residual (within columns)	4.905	15	0.327
	Total	60.28	17
	Test details	Mean 1	Mean 2	Mean Diff.	SE of diff.	n1	n2	q	DF	Adjusted P Value
	Column A vs. Column B	1.013	0.5952	0.4182	0.3302	6	6	1.791	15	0.4346
	Column A vs. Column C	1.013	4.507	-3.494	0.3302	6	6	14.97	15	<0.0001
	Column B vs. Column C	0.5952	4.507	-3.912	0.3302	6	6	16.76	15	<0.0001
	Shapiro-Wilk test	Ctrl	Contact	Non-contact
	W	0.8972	0.9292	0.9088
	P value	0.3574	0.574	0.4287
	F test to compare variances
	F, DFn, Dfd	3.253 (2, 15)
	P value	0.0671
	Nfatc1
	ANOVA table	SS	DF	MS	F (DFn, DFd)	P value
	Treatment (between columns)	18.89	2	9.443	F (2, 15) = 219.8	P<0.0001
	Residual (within columns)	0.6445	15	0.04297
	Total	19.53	17
	Test details	Mean 1	Mean 2	Mean Diff.	SE of diff.	n1	n2	q	DF	Adjusted P Value
	Column A vs. Column B	1.018	0.1694	0.8484	0.1197	6	6	10.02	15	<0.0001
	Column A vs. Column C	1.018	2.638	-1.621	0.1197	6	6	19.15	15	<0.0001
	Column B vs. Column C	0.1694	2.638	-2.469	0.1197	6	6	29.18	15	<0.0001
	Shapiro-Wilk test	Ctrl	Contact	Non-contact
	W	0.9157	0.923	0.8524
	P value	0.475	0.5272	0.1644
	Brown-Forsythe test
	F (DFn, DFd)	1.840 (2, 15)
	P value	0.193

## Sheet: Supplementary Fig. 3m
Supplementary Fig. 3m
	Csf1r expression (FPKM)			Tnfrsf11a expression (FPKM)
	mtD2neg	mtD2pos		mtD2neg	mtD2pos
	323.63	346.05		12.41	5.03
	330.53	488.34		13.67	4.09
	361.17	366.11		11.42	9.9
	Test details
	Test name	Unpaired two-tailed Student's t test of Csf1r and unpaired two-tailed Student's t test with Welch's correction of Tnfrsf11a
	Csf1r expression (FPKM)
		P value	Mean of mtD2neg	Mean of mtD2pos	Difference	SE of difference	t ratio	df
	Csf1r expression (FPKM)	0.1261	338.4	400.2	61.72	45.94	1.344	4
	Shapiro-Wilk test
	W	0.8824	0.8533
	P value	0.3314	0.2494
	F test to compare variances
	F, DFn, Dfd	14.86, 2, 2
	P value	0.1261
	Tnfrsf11a expression (FPKM)
		P value	Mean of mtD2neg	Mean of mtD2pos	Difference	SE of difference	t ratio	df
	Tnfrsf11a expression (FPKM)	0.0622	12.5	6.34	-6.16	1.915	3.217	2.514
	Shapiro-Wilk test
	W	0.9952	0.8677
	P value	0.8679	0.2889
	F test to compare variances
	F, DFn, Dfd	7.648, 2, 2
	P value	0.2313
