# Supplementary material for: Mitochondria from osteolineage cells regulate myeloid cell-mediated bone resorption
Source: Nat Commun. 2024 Jun 14;15:5094. doi: 10.1038/s41467-024-49159-3 (PMC11178781; doi:10.1038/s41467-024-49159-3)
Supplement: Supplementary file 7 — Source Data [file 41467_2024_49159_MOESM7_ESM.zip › Source dataset/Source Data files_Fig. 7 Osteolineage mitochondria transfer regulates GIOP.xlsx]

## Sheet: Fig. 7a
Fig. 7a
	Dendra2+ cells (✕10*3/tibia)
		Prrx1cre MitoDendra+/+						Prrx1cre MitoDendra+/+ + GC
	Mono/Mac	27.9	39.48	35.64	52	48.76	34.578	14.82	22.05	18.468	18.96	30.08	26.47
	B cell	22.33	28.2	31.32	61.75	38.65	25.89	4.46	1.76	3.42	19.27	15.6	12.8
	Neutrophil	17.1	18.8	22.68	30.875	30.98	21.34	9.139	10.5	9.477	12.6	27.7	21.5
	DC	11.7	14.1	18.36	21.125	20.87	24.89	7.904	9.03	7.533	12.78	15.64	20.8
	HSPC	2.842	4.512	3.672	8.125	9.13	5.65	2.717	1.47	2.43	8.4	5.67	4.25
	Test details
	Test name	Unpaired two-tailed Student's t test
	Mono/Mac
		P value	Mean of Prrx1cre MitoDendra+/+	Mean of Prrx1cre MitoDendra+/+ + GC	Difference between means (B - A) ± SEM	t, df
	Mono/Mac	0.0022	39.73	21.81	-17.92 ± 4.373	t=4.097, df=10
	Shapiro-Wilk test	Prrx1cre MitoDendra+/+	Prrx1cre MitoDendra+/+ + GC
	W	0.9453	0.9604
	P value	0.7021	0.8227
	F test to compare variances
	F, DFn, Dfd	2.624, 5, 5
	P value	0.3133
	B cell
		P value	Mean of Prrx1cre MitoDendra+/+	Mean of Prrx1cre MitoDendra+/+ + GC	Difference between means (B - A) ± SEM	t, df
	B cell	0.0034	34.69	9.552	-25.14 ± 6.576	t=3.823, df=10
	Shapiro-Wilk test	Prrx1cre MitoDendra+/+	Prrx1cre MitoDendra+/+ + GC
	W	0.8267	0.8938
	P value	0.1007	0.3384
	F test to compare variances
	F, DFn, Dfd	3.881, 5, 5
	P value	0.163
	Neutrophil
		P value	Mean of Prrx1cre MitoDendra+/+	Mean of Prrx1cre MitoDendra+/+ + GC	Difference between means (B - A) ± SEM	t, df
	Neutrophil	0.0585	23.63	15.15	-8.477 ± 3.970	t=2.135, df=10
	Shapiro-Wilk test	Prrx1cre MitoDendra+/+	Prrx1cre MitoDendra+/+ + GC
	W	0.8653	0.8159
	P value	0.208	0.0812
	F test to compare variances
	F, DFn, Dfd	1.647, 5, 5
	P value	0.5972
	DC
		P value	Mean of Prrx1cre MitoDendra+/+	Mean of Prrx1cre MitoDendra+/+ + GC	Difference between means (B - A) ± SEM	t, df
	DC	0.0586	18.51	12.28	-6.226 ± 2.917	t=2.134, df=10
	Shapiro-Wilk test	Prrx1cre MitoDendra+/+	Prrx1cre MitoDendra+/+ + GC
	W	0.9578	0.8926
	P value	0.8028	0.3318
	F test to compare variances
	F, DFn, Dfd	1.146, 5, 5
	P value	0.8845
	HSPC
		P value	Mean of Prrx1cre MitoDendra+/+	Mean of Prrx1cre MitoDendra+/+ + GC	Difference between means (B - A) ± SEM	t, df
	HSPC	0.3286	5.655	4.156	-1.499 ± 1.460	t=1.027, df=10
	Shapiro-Wilk test	Prrx1cre MitoDendra+/+	Prrx1cre MitoDendra+/+ + GC
	W	0.9285	0.9288
	P value	0.5688	0.5706
	F test to compare variances
	F, DFn, Dfd	1.040, 5, 5
	P value	0.9668

## Sheet: Fig. 7c
Fig. 7c
	Mito-transferred OCPs (%)
	Vehicle	10 nM	100 nM	1000 nM
	13.3	11.3	8.07	2.56
	12.4	9.96	9.92	2.55
	14	9.67	8.41	2.25
	13.8	15.7	9.96	2.61
	13.2	12.8	10.5	2.77
	14.2	12.4	8.95	3.37
	Test details
	Test name	Brown-Forsythe and Welch ANOVA tests with Dunnett’s T3 multiple comparisons
	Brown-Forsythe ANOVA test
	F* (DFn, DFd)	85.14 (3.000, 8.183)
	P value	<0.0001
	Welch's ANOVA test
	W (DFn, DFd)	398.4 (3.000, 10.00)
	P value	<0.0001
		Mean 1	Mean 2	Mean Diff.	SE of diff.	n1	n2	t	DF	Adjusted P Value
	Vehicle vs. 10 nM	13.48	11.97	1.512	0.944	6	6	1.601	5.876	0.5562
	Vehicle vs. 100 nM	13.48	9.302	4.182	0.478	6	6	8.747	8.81	<0.0001
	Vehicle vs. 1000 nM	13.48	2.685	10.8	0.3095	6	6	34.89	7.941	<0.0001
	10 nM vs. 100 nM	11.97	9.302	2.67	0.9875	6	6	2.704	6.841	0.1409
	10 nM vs. 1000 nM	11.97	2.685	9.287	0.9178	6	6	10.12	5.287	0.0008
	100 nM vs. 1000 nM	9.302	2.685	6.617	0.424	6	6	15.61	6.471	<0.0001
	Shapiro-Wilk test	Vehicle	10 nM	100 nM	1000 nM
	W	0.9379	0.9268	0.9257	0.8768
	P value	0.642	0.5553	0.5477	0.2546
	Brown-Forsythe test
	F (DFn, DFd)	4.661 (3, 20)
	P value	0.0126

## Sheet: Fig. 7e
Fig. 7e
	TRAP+ MNCs (number per well)
	Ctrl	GC	GC + Mitochondria	GC + BSO
	32	70	25	34
	28	66	31	21
	43	60	40	34
	32	89	30	31
	22	78	31	22
	24	69	29	28
	Test details
	Test name	Ordinary one-way ANOVA test with Tukey’s multiple comparisons
	ANOVA table	SS	DF	MS	F (DFn, DFd)	P value
	Treatment (between columns)	8023	3	2674	F (3, 20) = 49.25	P<0.0001
	Residual (within columns)	1086	20	54.31
	Total	9110	23
		Mean 1	Mean 2	Mean Diff.	SE of diff.	n1	n2	q	DF	Adjusted P Value
	Ctrl vs. GC	30.17	72	-41.83	4.255	6	6	13.9	20	<0.0001
	Ctrl vs. GC + Mitochondria	30.17	31	-0.8333	4.255	6	6	0.277	20	0.9972
	Ctrl vs. GC + BSO	30.17	28.33	1.833	4.255	6	6	0.6094	20	0.9725
	GC vs. GC + Mitochondria	72	31	41	4.255	6	6	13.63	20	<0.0001
	GC vs. GC + BSO	72	28.33	43.67	4.255	6	6	14.51	20	<0.0001
	GC + Mitochondria vs. GC + BSO	31	28.33	2.667	4.255	6	6	0.8864	20	0.9222
	Shapiro-Wilk test	Ctrl	GC	GC + Mitochondria	GC + BSO
	W	0.9231	0.9431	0.8686	0.8698
	P value	0.5282	0.6845	0.2208	0.2254
	Brown-Forsythe test
	F (DFn, DFd)	0.7060 (3, 20)
	P value	0.5596

## Sheet: Fig. 7g
Fig. 7g
	BMD (g/cm3)				BV/TV (%)				Tb.N (1/mm)				Tb.Sp (mm)				Tb.Th (mm)
	Ctrl	GC + Vehicle	GC + BSO		Ctrl	GC + Vehicle	GC + BSO		Ctrl	GC + Vehicle	GC + BSO		Ctrl	GC + Vehicle	GC + BSO		Ctrl	GC + Vehicle	GC + BSO
	0.29723	0.29088	0.30132		16.4148	16.1727	18.6125		3.09714	2.55597	2.91943		0.19395	0.21905	0.19988		0.06422	0.05222	0.06375
	0.29051	0.31699	0.30591		15.4268	8.48651	19.4043		3.67472	2.5155	3.29981		0.19329	0.19448	0.18112		0.06133	0.05785	0.0588
	0.32059	0.26491	0.29166		21.2579	12.1859	17.3698		3.41186	3.0339	3.12076		0.16947	0.19805	0.17547		0.06781	0.05092	0.05566
	0.30298	0.29721	0.30378		17.5661	17.2376	19.3295		2.64518	2.61926	3.41405		0.16464	0.19019	0.16862		0.06706	0.05052	0.05662
	0.33587	0.2775	0.30022		23.9322	14.3101	18.8037		3.2376	1.73602	2.76516		0.1982	0.2102	0.19551		0.07392	0.05433	0.068
	0.30277	0.28162	0.31695		17.6935	15.0434	21.6606		2.80444	2.63382	3.30088		0.1582	0.22332	0.18653		0.06309	0.05687	0.07356
		0.24791	0.33061			20.5732	24.28			2.393	3.2131			0.21914	0.18752			0.04888	0.06741
	Test details
	Test name	Ordinary one-way ANOVA test with Tukey’s multiple comparisons
	BMD (g/cm3)
	ANOVA table	SS	DF	MS	F (DFn, DFd)	P value
	Treatment (between columns)	0.002915	2	0.001457	F (2, 17) = 4.589	P=0.0255
	Residual (within columns)	0.005398	17	0.0003175
	Total	0.008313	19
	BMD (g/cm3)	Mean 1	Mean 2	Mean Diff.	SE of diff.	n1	n2	q	DF	Adjusted P Value
	Ctrl vs. GC + Vehicle	0.3083	0.2824	0.02589	0.009914	6	7	3.694	17	0.0456
	Ctrl vs. GC + BSO	0.3083	0.3072	0.001118	0.009914	6	7	0.1595	17	0.993
	GC + Vehicle vs. GC + BSO	0.2824	0.3072	-0.02478	0.009525	7	7	3.679	17	0.0466
	Shapiro-Wilk test	Ctrl	GC + Vehicle	GC + BSO
	W	0.9066	0.9955	0.9164
	P value	0.4143	0.9993	0.4422
	Brown-Forsythe test
	F (DFn, DFd)	0.7444 (2, 17)
	P value	0.4899
	BV/TV (%)
	ANOVA table	SS	DF	MS	F (DFn, DFd)	P value
	Treatment (between columns)	97.14	2	48.57	F (2, 17) = 4.790	P=0.0224
	Residual (within columns)	172.4	17	10.14
	Total	269.5	19
	BV/TV (%)	Mean 1	Mean 2	Mean Diff.	SE of diff.	n1	n2	t	DF	Adjusted P Value
	Ctrl vs. GC + Vehicle	18.72	14.86	3.857	1.772	6	7	2.177	17	0.0858
	Ctrl vs. GC + BSO	18.72	19.92	-1.208	1.772	6	7	0.6817	17	0.5046
	GC + Vehicle vs. GC + BSO	14.86	19.92	-5.064	1.702	7	7	2.975	17	0.0253
	Shapiro-Wilk test	Ctrl	GC + Vehicle	GC + BSO
	W	0.897	0.9867	0.8794
	P value	0.3563	0.9855	0.2238
	Brown-Forsythe test
	F (DFn, DFd)	0.5204 (2, 17)
	P value	0.6034
	Tb.N (1/mm)
	ANOVA table	SS	DF	MS	F (DFn, DFd)	P value
	Treatment (between columns)	1.912	2	0.9561	F (2, 17) = 8.271	P=0.0031
	Residual (within columns)	1.965	17	0.1156
	Total	3.877	19
	Tb.N (1/mm)	Mean 1	Mean 2	Mean Diff.	SE of diff.	n1	n2	q	DF	Adjusted P Value
	Ctrl vs. GC + Vehicle	3.145	2.498	0.6469	0.1892	6	7	4.837	17	0.0087
	Ctrl vs. GC + BSO	3.145	3.148	-0.002442	0.1892	6	7	0.01826	17	>0.9999
	GC + Vehicle vs. GC + BSO	2.498	3.148	-0.6494	0.1817	7	7	5.053	17	0.0063
	Shapiro-Wilk test	Ctrl	GC + Vehicle	GC + BSO
	W	0.9799	0.8774	0.926
	P value	0.9508	0.2153	0.5171
	Brown-Forsythe test
	F (DFn, DFd)	0.4659 (2, 17)
	P value	0.6354
	Tb.Sp (mm)
	ANOVA table	SS	DF	MS	F (DFn, DFd)	P value
	Treatment (between columns)	0.003	2	0.0015	F (2, 17) = 7.675	P=0.0042
	Residual (within columns)	0.003323	17	0.0001955
	Total	0.006323	19
	Tb.Sp (mm)	Mean 1	Mean 2	Mean Diff.	SE of diff.	n1	n2	q	DF	Adjusted P Value
	Ctrl vs. GC + Vehicle	0.1796	0.2078	-0.02815	0.007778	6	7	5.118	17	0.0057
	Ctrl vs. GC + BSO	0.1796	0.185	-0.005325	0.007778	6	7	0.9682	17	0.7755
	GC + Vehicle vs. GC + BSO	0.2078	0.185	0.02283	0.007473	7	7	4.32	17	0.0186
	Shapiro-Wilk test	Ctrl	GC + Vehicle	GC + BSO
	W	0.8529	0.8908	0.9791
	P value	0.166	0.2788	0.9553
	Brown-Forsythe test
	F (DFn, DFd)	2.466 (2, 17)
	P value	0.1147
	Tb.Th (mm)
	ANOVA table	SS	DF	MS	F (DFn, DFd)	P value
	Treatment (between columns)	0.000641	2	0.0003205	F (2, 17) = 12.49	P=0.0005
	Residual (within columns)	0.0004361	17	2.565e-05
	Total	0.001077	19
	Test details	Mean 1	Mean 2	Mean Diff.	SE of diff.	n1	n2	q	DF	Adjusted P Value
	Column A vs. Column B	0.06624	0.05308	0.01315	0.002818	6	7	6.601	17	0.0006
	Column A vs. Column C	0.06624	0.0634	0.002838	0.002818	6	7	1.424	17	0.5824
	Column B vs. Column C	0.05308	0.0634	-0.01032	0.002707	7	7	5.388	17	0.0038
	Shapiro-Wilk test	Ctrl	GC + Vehicle	GC + BSO
	W	0.9331	0.9361	0.9348
	P value	0.6039	0.6039	0.5926
	Brown-Forsythe test
	F (DFn, DFd)	1.973 (2, 17)
	P value	0.1696

## Sheet: Fig. 7h
Fig. 7h
	Ct.Th (mm)				Ct.Po (%)
	Ctrl	GC + Vehicle	GC + BSO		Ctrl	GC + Vehicle	GC + BSO
	0.21829	0.17024	0.1944		9.58274	12.5844	10.7825
	0.21659	0.17626	0.17037		9.86698	12.4533	12.3268
	0.21499	0.1561	0.16976		10.1824	13.4371	12.4501
	0.21146	0.15802	0.17405		10.7332	13.2343	12.0209
	0.18588	0.17408	0.18652		11.2858	12.375	11.1945
	0.21024	0.1715	0.18445		10.3745	12.3527	11.302
		0.1733	0.17311			12.1852	12.0327
	Test details
	Test name	Ordinary one-way ANOVA test with Tukey’s multiple comparisons of Ct.Po, and nonparametric ANOVA with Dunn’s multiple comparisons test of Ct.Th
	Ct.Th (mm)
	Ct.Th (mm)	Mean rank 1	Mean rank 2	Mean rank diff.	n1	n2	Z	Adjusted P Value
	Ctrl vs. GC + Vehicle	17.17	6	11.17	6	7	3.393	0.0021
	Ctrl vs. GC + BSO	17.17	9.286	7.881	6	7	2.394	0.0499
	GC + Vehicle vs. GC + BSO	6	9.286	-3.286	7	7	1.039	0.8964
	Shapiro-Wilk test	Ctrl	GC + Vehicle	GC + BSO
	W	0.7305	0.8179	0.8799
	P value	0.0128	0.0613	0.2261
	Ct.Po (%)
	ANOVA table	SS	DF	MS	F (DFn, DFd)	P value
	Treatment (between columns)	17.52	2	8.76	F (2, 17) = 26.25	P<0.0001
	Residual (within columns)	5.674	17	0.3338
	Total	23.19	19
	Ct.Po (%)	Test details	Mean 1	Mean 2	Mean Diff.	SE of diff.	n1	n2	q	DF	Adjusted P Value
	Ctrl vs. GC + Vehicle	Column A vs. Column B	10.34	12.66	-2.323	0.3214	6	7	10.22	17	<0.0001
	Ctrl vs. GC + BSO	Column A vs. Column C	10.34	11.73	-1.392	0.3214	6	7	6.126	17	0.0012
	GC + Vehicle vs. GC + BSO	Column B vs. Column C	12.66	11.73	0.9304	0.3088	7	7	4.261	17	0.0203
	Shapiro-Wilk test	Ctrl	GC + Vehicle	GC + BSO
	W	0.9808	0.8382	0.9122
	P value	0.9555	0.0955	0.4111
	Brown-Forsythe test
	F (DFn, DFd)	0.3327 (2, 17)
	P value	0.7216

## Sheet: Fig. 7j
Fig. 7j
	Oc.S/BS (%)				N.Oc/BS (/mm)
	Ctrl	GC + Vehicle	GC + BSO		Ctrl	GC + Vehicle	GC + BSO
	17.039	22.5665	16.6856		12.3429	17.1644	12.6538
	16.6617	34.5693	24.8459		12.2988	24.6266	17.5583
	17.7835	31.909	20.9478		12.7526	20.9884	10.4676
	17.0753	21.5126	18.5074		11.2133	15.9695	10.8465
	20.468	26.2487	19.1468		19.2757	19.9028	13.2706
	24.647	24.6904	16.9647		15.4487	16.6045	14.7663
		32.567	23.678			13.6758	16.6257
	Test details
	Test name	Ordinary one-way ANOVA test with Tukey’s multiple comparisons of N.Oc/BS, and nonparametric ANOVA with Dunn’s multiple comparisons test of Oc.S/BS
	Oc.S/BS (%)
	Oc.S/BS (%)	Mean rank 1	Mean rank 2	Mean rank diff.	n1	n2	Z	Adjusted P Value
	Ctrl vs. GC + Vehicle	6.5	16	-9.5	6	7	2.886	0.0117
	Ctrl vs. GC + BSO	6.5	8.429	-1.929	6	7	0.5859	>0.9999
	GC + Vehicle vs. GC + BSO	16	8.429	7.571	7	7	2.394	0.05
	Shapiro-Wilk test	Ctrl	GC + Vehicle	GC + BSO
	W	0.7818	0.9032	0.9135
	P value	0.0401	0.3506	0.4207
	N.Oc/BS (/mm)
	ANOVA table	SS	DF	MS	F (DFn, DFd)	P value
	Treatment (between columns)	96.75	2	48.37	F (2, 17) = 4.839	P=0.0217
	Residual (within columns)	170	17	9.998
	Total	266.7	19
	N.Oc/BS (/mm)	Mean 1	Mean 2	Mean Diff.	SE of diff.	n1	n2	q	DF	Adjusted P Value
	Ctrl vs. GC + Vehicle	13.89	18.42	-4.53	1.759	6	7	3.642	17	0.049
	Ctrl vs. GC + BSO	13.89	13.74	0.1474	1.759	6	7	0.1185	17	0.9961
	GC + Vehicle vs. GC + BSO	18.42	13.74	4.678	1.69	7	7	3.914	17	0.0335
	Shapiro-Wilk test	Ctrl	GC + Vehicle	GC + BSO
	W	0.8314	0.9617	0.9412
	P value	0.1104	0.8334	0.6499
	Brown-Forsythe test
	F (DFn, DFd)	0.2382 (2, 17)
	P value	0.7906
