# Supplementary material for: Mitochondria from osteolineage cells regulate myeloid cell-mediated bone resorption
Source: Nat Commun. 2024 Jun 14;15:5094. doi: 10.1038/s41467-024-49159-3 (PMC11178781; doi:10.1038/s41467-024-49159-3)
Supplement: Supplementary file 7 — Source Data [file 41467_2024_49159_MOESM7_ESM.zip › Source dataset/Source Data files_Supplementary Fig. 10 Osteolineage mitochondria transfer regulates GIOP.xlsx]

## Sheet: Supplementary Fig. 10a-b
Supplementary Fig. 10a-b
	CD11b+ (%)				HSPC (%)				Monocytes (%)				Neutrophils (%)				DCs (%)				Macrophages (%)				B220+ (%)
	Ctrl	GC + Vehicle	GC + BSO		Ctrl	GC + Vehicle	GC + BSO		Ctrl	GC + Vehicle	GC + BSO		Ctrl	GC + Vehicle	GC + BSO		Ctrl	GC + Vehicle	GC + BSO		Ctrl	GC + Vehicle	GC + BSO		Ctrl	GC + Vehicle	GC + BSO
	69.8	72.1	86.7		3.69	9.72	13.3		69.1	74.1	84.9		57.7	61.7	74.7		3.87	7.62	6.92		5.18	12	11.2		23.5	9.74	5.66
	69	84.2	86.2		3.8	8.61	12.9		68	82.8	85.8		56.9	69.2	73.9		3.95	4.55	4.71		5.13	12.1	15.3		23.5	7.17	4.9
	69.1	83.6	84.1		4.1	9.89	14.5		68.4	82.7	83.2		58.2	71.1	70.4		3.51	4.31	5.35		6.01	9.38	11.8		22.5	6.77	7.16
	78.3	83.4	78.5		3.55	11.2	12.5		77.5	82.9	77		63.8	70	65		4.18	5.54	4.81		4.56	9.91	9.34		16.5	6.08	12.9
	71.9	86.2	87.7		3.46	11	16.6		71.6	85	86.6		58.8	74.1	76.1		4.26	3.93	4.53		4.74	8.44	9.16		20.7	5.6	4.55
	71.4	88.4	89.9		3.57	11.9	12.8		70.3	87.7	88.8		60.3	77.4	76.9		4.22	4.42	3.69		6.6	8.17	8.31		22.4	3.99	3.52
		88.5	86.8			12.7	11.8			88.2	85.6			77.3	72			6.45	6.85			8.81	14.9			3.04	5.66
	Test details
	Test name	Non-parametric ANOVA with Dunn's multiple comparisons test of CD11b+, B220+, and ordinary one-way ANOVA test with Tukey’s multiple comparisons of others
	CD11b+ (%)
	CD11b+ (%)	Mean rank 1	Mean rank 2	Mean rank diff.	n1	n2	Z	Adjusted P Value
	Ctrl vs. GC + Vehicle	3.667	12.5	-8.833	6	7	2.685	0.0218
	Ctrl vs. GC + BSO	3.667	14.36	-10.69	6	7	3.249	0.0035
	GC + Vehicle vs. GC + BSO	12.5	14.36	-1.857	7	7	0.5875	>0.9999
	Shapiro-Wilk test	Ctrl	GC + Vehicle	GC + BSO
	W	0.7786	0.7862	0.8731
	P value	0.0374	0.0298	0.1977
	HSPC (%)
	ANOVA table	SS	DF	MS	F (DFn, DFd)	P value
	Treatment (between columns)	323.6	2	161.8	F (2, 17) = 100.3	P<0.0001
	Residual (within columns)	27.42	17	1.613
	Total	351.1	19
	HSPC (%)	Mean 1	Mean 2	Mean Diff.	SE of diff.	n1	n2	q	DF	Adjusted P Value
	Ctrl vs. GC + Vehicle	3.695	10.72	-7.022	0.7065	6	7	14.06	17	<0.0001
	Ctrl vs. GC + BSO	3.695	13.49	-9.791	0.7065	6	7	19.6	17	<0.0001
	GC + Vehicle vs. GC + BSO	10.72	13.49	-2.769	0.6788	7	7	5.768	17	0.0021
	Shapiro-Wilk test	Ctrl	GC + Vehicle	GC + BSO
	W	0.9078	0.9793	0.8741
	P value	0.4219	0.9561	0.2014
	Brown-Forsythe test
	F (DFn, DFd)	1.985 (2, 17)
	P value	0.1679
	Monocytes (%)
	ANOVA table	SS	DF	MS	F (DFn, DFd)	P value
	Treatment (between columns)	729.6	2	364.8	F (2, 17) = 22.32	P<0.0001
	Residual (within columns)	277.8	17	16.34
	Total	1007	19
	Monocytes (%)	Mean 1	Mean 2	Mean Diff.	SE of diff.	n1	n2	q	DF	Adjusted P Value
	Ctrl vs. GC + Vehicle	70.82	83.34	-12.53	2.249	6	7	7.877	17	<0.0001
	Ctrl vs. GC + BSO	70.82	84.56	-13.74	2.249	6	7	8.64	17	<0.0001
	GC + Vehicle vs. GC + BSO	83.34	84.56	-1.214	2.161	7	7	0.7947	17	0.8418
	Shapiro-Wilk test	Ctrl	GC + Vehicle	GC + BSO
	W	0.8124	0.8553	0.8634
	P value	0.0758	0.1372	0.1623
	Brown-Forsythe test
	F (DFn, DFd)	0.1305 (2, 17)
	P value	0.8785
	Neutrophils (%)
	ANOVA table	SS	DF	MS	F (DFn, DFd)	P value
	Treatment (between columns)	697.8	2	348.9	F (2, 17) = 19.15	P<0.0001
	Residual (within columns)	309.7	17	18.22
	Total	1007	19
	Neutrophils (%)	Mean 1	Mean 2	Mean Diff.	SE of diff.	n1	n2	q	DF	Adjusted P Value
	Ctrl vs. GC + Vehicle	59.28	71.54	-12.26	2.375	6	7	7.302	17	0.0002
	Ctrl vs. GC + BSO	59.28	72.71	-13.43	2.375	6	7	7.999	17	<0.0001
	GC + Vehicle vs. GC + BSO	71.54	72.71	-1.171	2.281	7	7	0.7262	17	0.8658
	Shapiro-Wilk test	Ctrl	GC + Vehicle	GC + BSO
	W	0.8779	0.9179	0.9096
	P value	0.2597	0.4533	0.3929
	Brown-Forsythe test
	F (DFn, DFd)	1.059 (2, 17)
	P value	0.3686
	DCs (%)
	ANOVA table	SS	DF	MS	F (DFn, DFd)	P value
	Treatment (between columns)	6.716	2	3.358	F (2, 17) = 2.833	P=0.0867
	Residual (within columns)	20.15	17	1.185
	Total	26.86	19
	DCs (%)	Mean 1	Mean 2	Mean Diff.	SE of diff.	n1	n2	q	DF	Adjusted P Value
	Ctrl vs. GC + Vehicle	3.998	5.26	-1.262	0.6057	6	7	2.946	17	0.1232
	Ctrl vs. GC + BSO	3.998	5.266	-1.267	0.6057	6	7	2.959	17	0.1212
	GC + Vehicle vs. GC + BSO	5.26	5.266	-0.005714	0.5819	7	7	0.01389	17	>0.9999
	Shapiro-Wilk test	Ctrl	GC + Vehicle	GC + BSO
	W	0.8849	0.8813	0.8953
	P value	0.2923	0.2323	0.3034
	Brown-Forsythe test
	F (DFn, DFd)	1.497 (2, 17)
	P value	0.2518
	Macrophages (%)
	ANOVA table	SS	DF	MS	F (DFn, DFd)	P value
	Treatment (between columns)	125.2	2	62.58	F (2, 17) = 16.28	P=0.0001
	Residual (within columns)	65.33	17	3.843
	Total	190.5	19
	Macrophages (%)	Mean 1	Mean 2	Mean Diff.	SE of diff.	n1	n2	q	DF	Adjusted P Value
	Ctrl vs. GC + Vehicle	5.37	9.83	-4.46	1.091	6	7	5.783	17	0.0021
	Ctrl vs. GC + BSO	5.37	11.43	-6.06	1.091	6	7	7.858	17	<0.0001
	GC + Vehicle vs. GC + BSO	9.83	11.43	-1.6	1.048	7	7	2.159	17	0.3037
	Shapiro-Wilk test	Ctrl	GC + Vehicle	GC + BSO
	W	0.9115	0.8585	0.8932
	P value	0.4462	0.1467	0.2917
	Brown-Forsythe test
	F (DFn, DFd)	3.304 (2, 17)
	P value	0.0613
	B220+ (%)
	B220+ (%)	Mean rank 1	Mean rank 2	Mean rank diff.	n1	n2	Z	Adjusted P Value
	Ctrl vs. GC + Vehicle	17.5	7.714	9.786	6	7	2.975	0.0088
	Ctrl vs. GC + BSO	17.5	7.286	10.21	6	7	3.106	0.0057
	GC + Vehicle vs. GC + BSO	7.714	7.286	0.4286	7	7	0.1356	>0.9999
	Shapiro-Wilk test	Ctrl	GC + Vehicle	GC + BSO
	W	0.7911	0.9734	0.7858
	P value	0.0488	0.9219	0.0296

## Sheet: Supplementary Fig. 10c
Supplementary Fig. 10c
											Relative intensity
											Vehicle	GC
											1.23565	0.268904
											0.762762	0.232721
											1.00159	0.222095
											Test details
											Test name	Unpaired two-tailed Student's t test
												P value	Mean of Rhot1fl/fl	Mean of Prrx1cre Rhot1fl/fl	Difference between means (R - Q) ± SEM	Welch-corrected t, df
											Relative intensity	0.0298	1	0.2412	-0.7588 ± 0.1372	t=5.528, df=2.043
											Shapiro-Wilk test	Rhot1fl/fl	Prrx1cre Rhot1fl/fl
											W	1	0.9096
											P value	0.9889	0.4168
											F test to compare variances
											F, DFn, Dfd	92.84, 2, 2
											P value	0.0213

## Sheet: Supplementary Fig. 10d
Supplementary Fig. 10d
	Dendra2+ cells (✕10*3/tibia)
		Prrx1cre MitoDendra+/+ + sham						Prrx1cre MitoDendra+/+ + OVX
	Mono/Mac	22.34	33.467	38.98	43.87	21.2	18.34	12.82	24.2	11.25	10.7	20.1	13.8
	B cell	32.3	22.4	21.7	11.75	14.8	25.7	8.6	2.9	4.5	3.2	4.4	9.3
	Neutrophil	20.1	18.3	15.6	26.5	14.7	11.6	7.8	10.6	9.5	6.5	4.8	8.5
	DC	12.7	12.3	19.4	24.3	11.2	15.6	16.7	18.6	14.6	13.6	15.8	8.9
	HSPC	3.42	4.32	2.36	5.6	4.56	5.54	2.67	1.9	2.65	8.7	6.6	8.1
	Test details
	Test name	Unpaired two-tailed Student's t test with Welch's correction of B cell, and unpaired two-tailed Student's t test of others
	Mono/Mac
		P value	Mean of Prrx1cre MitoDendra+/+ + sham	Mean of Prrx1cre MitoDendra+/+ + OVX	Difference between means (B - A) ± SEM	t, df
	Mono/Mac	0.0149	29.7	15.48	-14.22 ± 4.846	t=2.934, df=10
	Shapiro-Wilk test	Prrx1cre MitoDendra+/+ + sham	Prrx1cre MitoDendra+/+ + OVX
	W	0.9006	0.8552
	P value	0.3773	0.1732
	F test to compare variances
	F, DFn, Dfd	3.760, 5, 5
	P value	0.1724
	B cell
		P value	Mean of Prrx1cre MitoDendra+/+ + sham	Mean of Prrx1cre MitoDendra+/+ + OVX	Difference between means (B - A) ± SEM	Welch-corrected t, df
	B cell	0.0022	21.44	5.483	-15.96 ± 3.232	t=4.938, df=6.366
	Shapiro-Wilk test	Prrx1cre MitoDendra+/+ + sham	Prrx1cre MitoDendra+/+ + OVX
	W	0.97	0.8303
	P value	0.8927	0.108
	F test to compare variances
	F, DFn, Dfd	7.180, 5, 5
	P value	0.0495
	Neutrophil
		P value	Mean of Prrx1cre MitoDendra+/+ + sham	Mean of Prrx1cre MitoDendra+/+ + OVX	Difference between means (B - A) ± SEM	t, df
	Neutrophil	0.0015	17.8	7.95	-9.850 ± 2.280	t=4.321, df=10
	Shapiro-Wilk test	Prrx1cre MitoDendra+/+ + sham	Prrx1cre MitoDendra+/+ + OVX
	W	0.9579	0.9858
	P value	0.8031	0.9765
	F test to compare variances
	F, DFn, Dfd	6.159, 5, 5
	P value	0.0677
	DC
		P value	Mean of Prrx1cre MitoDendra+/+ + sham	Mean of Prrx1cre MitoDendra+/+ + OVX	Difference between means (B - A) ± SEM	t, df
	DC	0.6334	15.92	14.7	-1.217 ± 2.473	t=0.4920, df=10
	Shapiro-Wilk test	Prrx1cre MitoDendra+/+ + sham	Prrx1cre MitoDendra+/+ + OVX
	W	0.8885	0.9411
	P value	0.3102	0.6684
	F test to compare variances
	F, DFn, Dfd	2.319, 5, 5
	P value	0.3774
	HSPC
		P value	Mean of Prrx1cre MitoDendra+/+ + sham	Mean of Prrx1cre MitoDendra+/+ + OVX	Difference between means (B - A) ± SEM	t, df
	HSPC	0.5633	4.3	5.103	0.8033 ± 1.344	t=0.5977, df=10
	Shapiro-Wilk test	Prrx1cre MitoDendra+/+ + sham	Prrx1cre MitoDendra+/+ + OVX
	W	0.9303	0.8423
	P value	0.5822	0.1363
	F test to compare variances
	F, DFn, Dfd	5.918, 5, 5
	P value	0.0733

## Sheet: Supplementary Fig. 10e
Supplementary Fig. 10e
	Dendra2+ cells (✕10*3/tibia)
		Prrx1cre MitoDendra+/+						Prrx1cre MitoDendra+/+ + bone repair
	Mono/Mac	18.4	43.6	27.9	45.7	31.5	33.5	22.6	20.6	12.6	28.9	17.8	12.9
	B cell	24.5	29.8	31.7	12.8	17.8	21.9	19.6	14.5	28.9	17.9	19.5	25.7
	Neutrophil	32.1	27.4	18.6	21.3	13.6	14.8	28.5	14.5	24.7	25.6	14.3	12.4
	DC	16.7	15.6	9.5	20.5	12.4	16.1	11.4	16.8	9.6	14.6	17.1	10.7
	HSPC	4.5	8.7	4.56	5.33	7.12	4.9	2.89	3.67	4.56	7.8	5.6	8.8
	Test details
	Test name	Unpaired two-tailed Student's t test
	Mono/Mac
		P value	Mean of Prrx1cre MitoDendra+/+	Mean of Prrx1cre MitoDendra+/+ + bone repair	Difference between means (B - A) ± SEM	t, df
	Mono/Mac	0.0152	33.43	19.23	-14.20 ± 4.855	t=2.925, df=10
	Shapiro-Wilk test	Prrx1cre MitoDendra+/+	Prrx1cre MitoDendra+/+ + bone repair
	W	0.953	0.9383
	P value	0.7647	0.6454
	F test to compare variances
	F, DFn, Dfd	2.667, 5, 5
	P value	0.3055
	B cell
		P value	Mean of Prrx1cre MitoDendra+/+	Mean of Prrx1cre MitoDendra+/+ + bone repair	Difference between means (B - A) ± SEM	t, df
	B cell	0.5825	23.08	21.02	-2.067 ± 3.638	t=0.5681, df=10
	Shapiro-Wilk test	Prrx1cre MitoDendra+/+	Prrx1cre MitoDendra+/+ + bone repair
	W	0.9674	0.9338
	P value	0.8745	0.61
	F test to compare variances
	F, DFn, Dfd	1.824, 5, 5
	P value	0.5254
	Neutrophil
		P value	Mean of Prrx1cre MitoDendra+/+	Mean of Prrx1cre MitoDendra+/+ + bone repair	Difference between means (B - A) ± SEM	t, df
	Neutrophil	0.7588	21.3	20	-1.300 ± 4.119	t=0.3156, df=10
	Shapiro-Wilk test	Prrx1cre MitoDendra+/+	Prrx1cre MitoDendra+/+ + bone repair
	W	0.9348	0.8451
	P value	0.6177	0.1435
	F test to compare variances
	F, DFn, Dfd	1.067, 5, 5
	P value	0.9451
	DC
		P value	Mean of Prrx1cre MitoDendra+/+	Mean of Prrx1cre MitoDendra+/+ + bone repair	Difference between means (B - A) ± SEM	t, df
	DC	0.4053	15.13	13.37	-1.767 ± 2.033	t=0.8689, df=10
	Shapiro-Wilk test	Prrx1cre MitoDendra+/+	Prrx1cre MitoDendra+/+ + bone repair
	W	0.9675	0.8866
	P value	0.8753	0.301
	F test to compare variances
	F, DFn, Dfd	1.366, 5, 5
	P value	0.7403
	HSPC
		P value	Mean of Prrx1cre MitoDendra+/+	Mean of Prrx1cre MitoDendra+/+ + bone repair	Difference between means (B - A) ± SEM	t, df
	HSPC	0.8052	5.852	5.553	-0.2983 ± 1.178	t=0.2533, df=10
	Shapiro-Wilk test	Prrx1cre MitoDendra+/+	Prrx1cre MitoDendra+/+ + bone repair
	W	0.8302	0.9374
	P value	0.108	0.6383
	F test to compare variances
	F, DFn, Dfd	1.891, 5, 5
	P value	0.5014

## Sheet: Supplementary Fig. 10f
Supplementary Fig. 10f
	Vehicle	10 nM	100 nM	1000 nM
	0.2001	0.2031	0.1968	0.1933
	0.2125	0.2278	0.2178	0.1913
	0.2115	0.2232	0.2168	0.1938
	0.2067	0.1912	0.1988	0.1892
	Test details
	Test name	Brown-Forsythe and Welch ANOVA tests with Dunnett’s T3 multiple comparisons
	Brown-Forsythe ANOVA test
	F* (DFn, DFd)	2.612 (3.000, 6.058)
	P value	0.1454
	Welch's ANOVA test
	W (DFn, DFd)	9.938 (3.000, 5.506)
	P value	0.0119
	Test details	Mean 1	Mean 2	Mean Diff.	SE of diff.	n1	n2	t	DF	Adjusted P Value
	Vehicle vs. 10 nM	0.2077	0.2113	-0.003625	0.009043	4	4	0.4009	3.645	0.9978
	Vehicle vs. 100 nM	0.2077	0.2076	0.00015	0.006318	4	4	0.02374	4.419	>0.9999
	Vehicle vs. 1000 nM	0.2077	0.1919	0.0158	0.00302	4	4	5.231	3.809	0.027
	10 nM vs. 100 nM	0.2113	0.2076	0.003775	0.01028	4	4	0.3673	5.186	0.9988
	10 nM vs. 1000 nM	0.2113	0.1919	0.01943	0.008652	4	4	2.245	3.09	0.3556
	100 nM vs. 1000 nM	0.2076	0.1919	0.01565	0.005744	4	4	2.724	3.207	0.2444
	Shapiro-Wilk test	Vehicle	10 nM	100 nM	1000 nM
	W	0.9027	0.9175	0.7934	0.9235
	P value	0.4444	0.5231	0.091	0.5567
	Brown-Forsythe test
	F (DFn, DFd)	11.53 (3, 12)
	P value	0.0008

## Sheet: Supplementary Fig 10h
Supplementary Fig. 10h
	Vehicle	10 nM	100 nM	1000 nM
	167251	162775	145218	151486
	157636	152557	130836	141044
	154711	147856	151891	145885
	156637	175077	151181	153705
	Test details
	Test name	Ordinary one-way ANOVA with Turkey's multiple comparisons test
	ANOVA table	SS	DF	MS	F (DFn, DFd)	P value
	Treatment (between columns)	687957399	3	229319133	F (3, 12) = 3.008	P=0.0723
	Residual (within columns)	914764839	12	76230403
	Total	1602722238	15
	Test details	Mean 1	Mean 2	Mean Diff.	SE of diff.	n1	n2	q	DF	Adjusted P Value
	Vehicle vs. 10 nM	159059	159566	-507.5	6174	4	4	0.1163	12	0.9998
	Vehicle vs. 100 nM	159059	144782	14277	6174	4	4	3.27	12	0.1495
	Vehicle vs. 1000 nM	159059	148030	11029	6174	4	4	2.526	12	0.3258
	10 nM vs. 100 nM	159566	144782	14785	6174	4	4	3.387	12	0.1311
	10 nM vs. 1000 nM	159566	148030	11536	6174	4	4	2.643	12	0.291
	100 nM vs. 1000 nM	144782	148030	-3249	6174	4	4	0.7441	12	0.9511
	Shapiro-Wilk test	Vehicle	10 nM	100 nM	1000 nM
	W	0.8218	0.9527	0.8355	0.9512
	P value	0.1473	0.7332	0.1825	0.7238
	Brown-Forsythe test
	F (DFn, DFd)	1.005 (3, 12)
	P value	0.4241

## Sheet: Supplementary Fig. 10i
Supplementary Fig. 10i

## Sheet: Supplementary Fig. 10k
Supplementary Fig. 10k
	BMD (g/cm3)				BV/TV (%)				Tb.N (1/mm)				Tb.Sp (mm)				Tb.Th (mm)
	Ctrl	GC + Vehicle	GC + BSO		Ctrl	GC + Vehicle	GC + BSO		Ctrl	GC + Vehicle	GC + BSO		Ctrl	GC + Vehicle	GC + BSO		Ctrl	GC + Vehicle	GC + BSO
	0.38657	0.36335	0.38246		31.8389	29.3737	30.9194		4.81291	4.57026	5.07301		0.1465	0.15248	0.13811		0.06967	0.06103	0.06095
	0.39227	0.364	0.38262		40.7895	26.1367	31.878		4.90863	4.13108	5.14008		0.15254	0.15813	0.14623		0.06327	0.06794	0.06202
	0.42809	0.35993	0.3975		33.3508	27.6883	34.363		4.79196	4.37962	5.36573		0.14932	0.16962	0.14546		0.06314	0.05778	0.06404
	0.39575	0.38261	0.3712		33.6444	31.7482	30.0855		4.99169	4.46501	4.96996		0.14687	0.16714	0.14993		0.07535	0.0636	0.06053
	0.38718	0.37795	0.38679		31.8467	30.401	32.0806		4.79877	4.40428	5.04875		0.15235	0.16427	0.14313		0.07231	0.06335	0.06354
	0.38533	0.36606	0.37505		31.5626	28.2881	30.2165		5.24044	4.63434	5.04516		0.13179	0.15902	0.14268		0.06811	0.06334	0.06415
		0.35482	0.38657			27.654	32.6359			4.46632	5.08739			0.16632	0.14186			0.05989	0.07784
	Test details
	Test name	Non-parametric ANOVA with Dunn's multiple comparisons test of BMD, BV/TV, Tb.Sp, Tb.Th, and ordinary one-way ANOVA test with Tukey’s multiple comparisons of Tb.N
	BMD (g/cm3)
	BMD (g/cm3)	Mean rank 1	Mean rank 2	Mean rank diff.	n1	n2	Z	Adjusted P Value
	Ctrl vs. GC + Vehicle	16.08	4.714	11.37	6	7	3.455	0.0016
	Ctrl vs. GC + BSO	16.08	11.5	4.583	6	7	1.393	0.4908
	GC + Vehicle vs. GC + BSO	4.714	11.5	-6.786	7	7	2.147	0.0955
	Shapiro-Wilk test	Ctrl	GC + Vehicle	GC + BSO
	W	0.7034	0.9167	0.9574
	P value	0.0067	0.4439	0.796
	BV/TV (%)
	BV/TV (%)	Mean rank 1	Mean rank 2	Mean rank diff.	n1	n2	Z	Adjusted P Value
	Ctrl vs. GC + Vehicle	15	4.857	10.14	6	7	3.082	0.0062
	Ctrl vs. GC + BSO	15	12.29	2.714	6	7	0.8247	>0.9999
	GC + Vehicle vs. GC + BSO	4.857	12.29	-7.429	7	7	2.349	0.0565
	Shapiro-Wilk test	Ctrl	GC + Vehicle	GC + BSO
	W	0.6996	0.9712	0.9366
	P value	0.0061	0.9068	0.6081
	Tb.N (1/mm)
	ANOVA table	SS	DF	MS	F (DFn, DFd)	P value
	Treatment (between columns)	1.664	2	0.8318	F (2, 17) = 35.15	P<0.0001
	Residual (within columns)	0.4022	17	0.02366
	Total	2.066	19
	Tb.N (1/mm)	Mean 1	Mean 2	Mean Diff.	SE of diff.	n1	n2	q	DF	Adjusted P Value
	Ctrl vs. GC + Vehicle	4.924	4.436	0.4882	0.08558	6	7	8.068	17	<0.0001
	Ctrl vs. GC + BSO	4.924	5.104	-0.1802	0.08558	6	7	2.978	17	0.1183
	GC + Vehicle vs. GC + BSO	4.436	5.104	-0.6685	0.08222	7	7	11.5	17	<0.0001
	Shapiro-Wilk test	Ctrl	GC + Vehicle	GC + BSO
	W	0.8189	0.9245	0.8256
	P value	0.0864	0.5049	0.0726
	Brown-Forsythe test
	F (DFn, DFd)	0.2892 (2, 17)
	P value	0.7525
	Tb.Sp (mm)
	Tb.Sp (mm)	Mean rank 1	Mean rank 2	Mean rank diff.	n1	n2	Z	Adjusted P Value
	Ctrl vs. GC + Vehicle	9	16.86	-7.857	6	7	2.387	0.0509
	Ctrl vs. GC + BSO	9	5.429	3.571	6	7	1.085	0.8337
	GC + Vehicle vs. GC + BSO	16.86	5.429	11.43	7	7	3.614	0.0009
	Shapiro-Wilk test	Ctrl	GC + Vehicle	GC + BSO
	W	0.7828	0.9414	0.982
	P value	0.0409	0.651	0.9686
	Tb.Th (mm)
	Tb.Th (mm)	Mean rank 1	Mean rank 2	Mean rank diff.	n1	n2	Z	Adjusted P Value
	Ctrl vs. GC + Vehicle	14.17	7.714	6.452	6	7	1.96	0.1499
	Ctrl vs. GC + BSO	14.17	10.14	4.024	6	7	1.223	0.6645
	GC + Vehicle vs. GC + BSO	7.714	10.14	-2.429	7	7	0.768	>0.9999
	Shapiro-Wilk test	Ctrl	GC + Vehicle	GC + BSO
	W	0.9317	0.9547	0.6795
	P value	0.5931	0.7725	0.0022
