# Supplementary material for: Mitochondria from osteolineage cells regulate myeloid cell-mediated bone resorption
Source: Nat Commun. 2024 Jun 14;15:5094. doi: 10.1038/s41467-024-49159-3 (PMC11178781; doi:10.1038/s41467-024-49159-3)
Supplement: Supplementary file 7 — Source Data [file 41467_2024_49159_MOESM7_ESM.zip › Source dataset/Source Data files_Supplementary Fig. 7 Impaired mitochondria transfer results in osteoporosis.xlsx]

## Sheet: Supplementary Fig. 7c
Supplementary Fig. 7c
	BMD (g/cm3)			BV/TV (%)			Tb.N (1/mm)			Tb.Sp (mm)			Tb.Th (mm)
	Rhot1fl/fl	Dmp1cre Rhot1fl/fl		Rhot1fl/fl	Dmp1cre Rhot1fl/fl		Rhot1fl/fl	Dmp1cre Rhot1fl/fl		Rhot1fl/fl	Dmp1cre Rhot1fl/fl		Rhot1fl/fl	Dmp1cre Rhot1fl/fl
	0.17736	0.22472		9.07387	12.856		1.77893	2.43842		0.26988	0.19682		0.05101	0.05272
	0.18177	0.22732		7.44129	13.2483		1.75582	2.39045		0.22311	0.22003		0.04238	0.05542
	0.1747	0.24627		7.93176	15.1256		1.63053	2.8007		0.24459	0.20091		0.04865	0.05401
	0.17901	0.18275		8.38518	8.49813		1.64447	1.87169		0.25155	0.22078		0.05099	0.0454
	0.16303	0.14817		7.51883	5.33502		1.68543	1.27409		0.24361	0.25275		0.04461	0.04187
	0.17403	0.16914		11.7598	6.85254		2.19792	1.52226		0.25068	0.23928		0.0535	0.04502
	0.20361	0.20163		12.1714	10.7887		2.22975	2.24247		0.26428	0.20002		0.05459	0.04811
	Test details
	Test name	Unpaired two-tailed Student's t test with Welch's correction of BMD, and unpaired two-tailed Student's t test of others
	BMD (g/cm3)
		P value	Mean of Rhot1fl/fl	Mean of Dmp1cre Rhot1fl/fl	Difference	SE of difference	t ratio	df
	BMD (g/cm3)	0.1788	0.1791	0.2	0.02093	0.0141	1.484	7.453
	Shapiro-Wilk test	Rhot1fl/fl	Dmp1cre Rhot1fl/fl
	W	0.8723	0.9641
	P value	0.1944	0.8534
	F test to compare variances
	F, DFn, Dfd	8.135, 6, 6
	P value	0.0221
	BV/TV (%)
		P value	Mean of Rhot1fl/fl	Mean of Dmp1cre Rhot1fl/fl	Difference	SE of difference	t ratio	df
	BV/TV (%)	0.4552	9.183	10.39	1.203	1.559	0.7718	12
	Shapiro-Wilk test	Rhot1fl/fl	Dmp1cre Rhot1fl/fl
	W	0.8184	0.9542
	P value	0.062	0.7675
	F test to compare variances
	F, DFn, Dfd	3.327, 6, 6
	P value	0.1692
	Tb.N (1/mm)
		P value	Median of Rhot1fl/fl	Median of Dmp1cre Rhot1fl/fl	Difference: Actual	Difference: Hodges-Lehmann
	Tb.N (1/mm)	0.3176	1.756	2.242	0.4867	0.2272
	Shapiro-Wilk test	Rhot1fl/fl	Dmp1cre Rhot1fl/fl
	W	0.7747	0.9554
	P value	0.0228	0.7783
	Tb.Sp (mm)
		P value	Mean of Rhot1fl/fl	Mean of Dmp1cre Rhot1fl/fl	Difference	SE of difference	t ratio	df
	Tb.Sp (mm)	0.0087	0.2497	0.2187	-0.03102	0.009913	3.129	12
	Shapiro-Wilk test	Rhot1fl/fl	Dmp1cre Rhot1fl/fl
	W	0.9496	0.8983
	P value	0.7259	0.321
	F test to compare variances
	F, DFn, Dfd	1.960, 6, 6
	P value	0.4332
	Tb.Th (mm)
		P value	Mean of Rhot1fl/fl	Mean of Dmp1cre Rhot1fl/fl	Difference	SE of difference	t ratio	df
	Tb.Th (mm)	0.8638	0.04939	0.04894	-0.0004543	0.002592	0.1753	12
	Shapiro-Wilk test	Rhot1fl/fl	Dmp1cre Rhot1fl/fl
	W	0.9297	0.9271
	P value	0.5486	0.5263
	F test to compare variances
	F, DFn, Dfd	1.320, 6, 6
	P value	0.7448

## Sheet: Supplementary Fig. 7d
Supplementary Fig. 7d
	Ct.Th (mm)			Ct.Po (%)
	Rhot1fl/fl	Dmp1cre Rhot1fl/fl		Rhot1fl/fl	Dmp1cre Rhot1fl/fl
	0.16581	0.18786		25.7036	23.7537
	0.17605	0.21095		25.0297	21.8045
	0.1907	0.22183		23.7582	20.919
	0.18079	0.18675		25.1112	24.5454
	0.17296	0.16634		26.0611	26.8645
	0.20936	0.16557		21.5567	26.656
	0.20323	0.19831		22.3139	22.7074
	Test details
	Test name	Unpaired two-tailed Student's t test
	Ct.Th (mm)
		P value	Mean of Rhot1fl/fl	Mean of Dmp1cre Rhot1fl/fl	Difference	SE of difference	t ratio	df
	Ct.Th (mm)	0.5927	0.1856	0.1911	0.00553	0.01006	0.5496	12
	Shapiro-Wilk test	Rhot1fl/fl	Dmp1cre Rhot1fl/fl
	W	0.9398	0.9389
	P value	0.6368	0.6288
	F test to compare variances
	F, DFn, Dfd	1.713, 6, 6
	P value	0.5294
	Ct.Po (%)
		P value	Mean of Rhot1fl/fl	Mean of Dmp1cre Rhot1fl/fl	Difference	SE of difference	t ratio	df
	Ct.Po (%)	0.7689	24.22	23.89	-0.3263	1.086	0.3006	12
	Shapiro-Wilk test	Rhot1fl/fl	Dmp1cre Rhot1fl/fl
	W	0.9009	0.9368
	P value	0.3367	0.6105
	F test to compare variances
	F, DFn, Dfd	1.753, 6, 6
	P value	0.5121

## Sheet: Supplementary Fig. 7f
Supplementary Fig. 7f
	BMD (g/cm3)			BV/TV (%)			Tb.N (1/mm)			Tb.Sp (mm)			Tb.Th (mm)
	Rhot1fl/fl	Dmp1cre Rhot1fl/fl		Rhot1fl/fl	Dmp1cre Rhot1fl/fl		Rhot1fl/fl	Dmp1cre Rhot1fl/fl		Rhot1fl/fl	Dmp1cre Rhot1fl/fl		Rhot1fl/fl	Dmp1cre Rhot1fl/fl
	0.25444	0.30634		18.534	25.5693		4.1435	4.83597		0.1337	0.13177		0.04473	0.05287
	0.29974	0.31514		24.5746	27.0744		5.0104	4.8077		0.12521	0.13322		0.04905	0.05631
	0.27452	0.34308		22.0826	29.7952		4.34985	5.27078		0.14001	0.12078		0.05077	0.05653
	0.29843	0.26045		24.4889	19.854		4.69074	4.21647		0.13563	0.14307		0.05221	0.04709
	0.26675	0.28317		20.5899	22.8258		4.24592	4.67211		0.13622	0.13444		0.04849	0.04886
	0.31913	0.26468		26.6721	20.6163		4.85998	4.2576		0.12712	0.14077		0.05488	0.04842
	0.32217	0.31483		27.9294	26.7897		5.09132	5.14082		0.128	0.12144		0.05486	0.05211
	Test details
	Test name	Unpaired two-tailed Student's t test
	BMD (g/cm3)
		P value	Mean of Rhot1fl/fl	Mean of Dmp1cre Rhot1fl/fl	Difference	SE of difference	t ratio	df
	BMD (g/cm3)	0.6271	0.2907	0.2982	0.007501	0.01505	0.4985	12
	Shapiro-Wilk test	Rhot1fl/fl	Dmp1cre Rhot1fl/fl
	W	0.9287	0.9368
	P value	0.5403	0.6099
	F test to compare variances
	F, DFn, Dfd	1.325, 6, 6
	P value	0.7415
	BV/TV (%)
		P value	Mean of Rhot1fl/fl	Mean of Dmp1cre Rhot1fl/fl	Difference	SE of difference	t ratio	df
	BV/TV (%)	0.5702	23.55	24.65	1.093	1.873	0.5838	12
	Shapiro-Wilk test	Rhot1fl/fl	Dmp1cre Rhot1fl/fl
	W	0.9679	0.9441
	P value	0.8832	0.6754
	F test to compare variances
	F, DFn, Dfd	1.201, 6, 6
	P value	0.8299
	Tb.N (1/mm)
		P value	Mean of Rhot1fl/fl	Mean of Dmp1cre Rhot1fl/fl	Difference	SE of difference	t ratio	df
	Tb.N (1/mm)	0.5911	4.627	4.743	0.1157	0.2095	0.552	12
	Shapiro-Wilk test	Rhot1fl/fl	Dmp1cre Rhot1fl/fl
	W	0.9121	0.9283
	P value	0.4105	0.5366
	F test to compare variances
	F, DFn, Dfd	1.104, 6, 6
	P value	0.9079
	Tb.Sp (mm)
		P value	Mean of Rhot1fl/fl	Mean of Dmp1cre Rhot1fl/fl	Difference	SE of difference	t ratio	df
	Tb.Sp (mm)	0.9884	0.1323	0.1322	-5.714e-05	0.003865	0.01478	12
	Shapiro-Wilk test	Rhot1fl/fl	Dmp1cre Rhot1fl/fl
	W	0.9293	0.912
	P value	0.5446	0.4096
	F test to compare variances
	F, DFn, Dfd	2.421, 6, 6
	P value	0.3062
	Tb.Th (mm)
		P value	Mean of Rhot1fl/fl	Mean of Dmp1cre Rhot1fl/fl	Difference	SE of difference	t ratio	df
	Tb.Th (mm)	0.6148	0.05071	0.05174	0.001029	0.001991	0.5166	12
	Shapiro-Wilk test	Rhot1fl/fl	Dmp1cre Rhot1fl/fl
	W	0.9426	0.9065
	P value	0.6626	0.3723
	F test to compare variances
	F, DFn, Dfd	1.073, 6, 6
	P value	0.9339

## Sheet: Supplementary Fig. 7g
Supplementary Fig. 7g
	P1NP (ng/mL)			CTX (ng/mL)
	Rhot1fl/fl	Dmp1cre Rhot1fl/fl		Rhot1fl/fl	Dmp1cre Rhot1fl/fl
	54.61	40.05		3.4	5.67
	43.95	69.56		4.49	5.13
	63.89	54.05		5.37	4.76
	71.18	61.54		4.46	3.55
	76.57	40.45		3.76	3.02
	Test details
	Test name	Unpaired two-tailed Student's t test
	P1NP (ng/mL)
		P value	Mean of Rhot1fl/fl	Mean of Dmp1cre Rhot1fl/fl	Difference	SE of difference	t ratio	df
	P1NP (ng/mL)	0.3104	62.04	53.13	-8.91	8.228	1.083	8
	Shapiro-Wilk test	Rhot1fl/fl	Dmp1cre Rhot1fl/fl
	W	0.969	0.9063
	P value	0.869	0.4456
	F test to compare variances
	F, DFn, Dfd	1.011, 4, 4
	P value	0.9921
	CTX (ng/mL)
		P value	Mean of Rhot1fl/fl	Mean of Dmp1cre Rhot1fl/fl	Difference	SE of difference	t ratio	df
	CTX (ng/mL)	0.834	4.296	4.426	0.13	0.6003	0.2166	8
	Shapiro-Wilk test	Rhot1fl/fl	Dmp1cre Rhot1fl/fl
	W	0.9561	0.9371
	P value	0.7806	0.6457
	F test to compare variances
	F, DFn, Dfd	2.122, 4, 4
	P value	0.484

## Sheet: Supplementary Fig. 7i
Supplementary Fig. 7i
	N.Oc/BS (/mm)			Oc.S/BS (%)
	Rhot1fl/fl	Dmp1cre Rhot1fl/fl		Rhot1fl/fl	Dmp1cre Rhot1fl/fl
	9.71988	10.7962		13.8423	16.5825
	8.34397	15.0743		13.0401	22.1947
	10.8117	14.2598		17.2258	18.8312
	11.3855	11.7805		18.0405	17.8086
	Test details
	Test name	Unpaired two-tailed Student's t test
	N.Oc/BS (/mm)
		P value	Mean of Rhot1fl/fl	Mean of Dmp1cre Rhot1fl/fl	Difference	SE of difference	t ratio	df
	N.Oc/BS (/mm)	0.053	10.07	12.98	2.912	1.212	2.404	6
	Shapiro-Wilk test	Rhot1fl/fl	Dmp1cre Rhot1fl/fl
	W	0.959	0.9189
	P value	0.7727	0.5309
	F test to compare variances
	F, DFn, Dfd	2.273, 3, 3
	P value	0.5177
	Oc.S/BS (%)
		P value	Mean of Rhot1fl/fl	Mean of Dmp1cre Rhot1fl/fl	Difference	SE of difference	t ratio	df
	Oc.S/BS (%)	0.1026	15.54	18.85	3.317	1.723	1.925	6
	Shapiro-Wilk test	Rhot1fl/fl	Dmp1cre Rhot1fl/fl
	W	0.8776	0.9314
	P value	0.3285	0.6024
	F test to compare variances
	F, DFn, Dfd	1.047, 3, 3
	P value	0.971
