# Supplementary material for: Mitochondria from osteolineage cells regulate myeloid cell-mediated bone resorption
Source: Nat Commun. 2024 Jun 14;15:5094. doi: 10.1038/s41467-024-49159-3 (PMC11178781; doi:10.1038/s41467-024-49159-3)
Supplement: Supplementary file 7 — Source Data [file 41467_2024_49159_MOESM7_ESM.zip › Source dataset/Source Data files_Supplementary Fig. 5 Impaired mitochondria transfer results in osteoporosis.xlsx]

## Sheet: Supplementary Fig. 5c-d
Supplementary Fig. 5c-d
	BMD (g/cm3)			BV/TV (%)			Tb.N (1/mm)			Tb.Sp (mm)			Tb.Th (mm)
	Rhot1fl/fl	Prrx1cre Rhot1fl/fl		Rhot1fl/fl	Prrx1cre Rhot1fl/fl		Rhot1fl/fl	Prrx1cre Rhot1fl/fl		Rhot1fl/fl	Prrx1cre Rhot1fl/fl		Rhot1fl/fl	Prrx1cre Rhot1fl/fl
	0.28254	0.3167		26.6921	22.5562		4.91351	4.53344		0.13175	0.13655		0.05432	0.04976
	0.28581	0.3255		27.3286	22.1313		4.93307	4.28606		0.1294	0.14145		0.0554	0.05164
	0.27982	0.28459		22.9543	22.8208		4.47971	4.44973		0.13633	0.14358		0.05124	0.05129
	0.26211	0.32599		27.1156	20.0692		4.90301	4.19088		0.12998	0.14376		0.0553	0.04789
	0.26855	0.32937		27.3982	21.026		4.88002	4.23761		0.13275	0.14706		0.05614	0.04962
	Test details
	Test name	Mann-Whitney U test of BMD, BV/TV and Tb.N, unpaired two-tailed Student's t test of others
	BMD (g/cm3)
		P value	Median of Rhot1fl/fl	Median of Prrx1cre Rhot1fl/fl	Difference: Actual	Difference: Hodges-Lehmann
	BMD (g/cm3)	0.0159	0.2798	0.3255	0.04568	0.04356
	Shapiro-Wilk test	Rhot1fl/fl	Prrx1cre Rhot1fl/fl
	W	0.9107	0.756
	P value	0.4721	0.0338
	BV/TV (%)
		P value	Median of Rhot1fl/fl	Median of Prrx1cre Rhot1fl/fl	Difference: Actual	Difference: Hodges-Lehmann
	BV/TV (%)	0.0079	27.12	22.13	-4.984	-4.772
	Shapiro-Wilk test	Rhot1fl/fl	Prrx1cre Rhot1fl/fl
	W	0.6763	0.9139
	P value	0.0053	0.4916
	Tb.N (1/mm)
		P value	Median of Rhot1fl/fl	Median of Prrx1cre Rhot1fl/fl	Difference: Actual	Difference: Hodges-Lehmann
	Tb.N (1/mm)	0.0159	4.903	4.286	-0.617	-0.4833
	Shapiro-Wilk test	Rhot1fl/fl	Prrx1cre Rhot1fl/fl
	W	0.6477	0.914
	P value	0.0025	0.4921
	Tb.Sp (mm)
		P value	Mean of Rhot1fl/fl	Mean of Prrx1cre Rhot1fl/fl	Difference	SE of difference	t ratio	df
	Tb.Sp (mm)	0.0012	0.132	0.1425	0.01044	0.002124	4.914	8
	Shapiro-Wilk test	Rhot1fl/fl	Prrx1cre Rhot1fl/fl
	W	0.921	0.9475
	P value	0.5367	0.719
	F test to compare variances
	F, DFn, Dfd	1.988, 4, 4
	P value	0.5221
	Tb.Th (mm)
		P value	Mean of Rhot1fl/fl	Mean of Prrx1cre Rhot1fl/fl	Difference	SE of difference	t ratio	df
	Tb.Th (mm)	0.0036	0.05448	0.05004	-0.00444	0.001091	4.07	8
	Shapiro-Wilk test	Rhot1fl/fl	Prrx1cre Rhot1fl/fl
	W	0.8361	0.9315
	P value	0.1544	0.607
	F test to compare variances
	F, DFn, Dfd	1.644, 4, 4
	P value	0.6418

## Sheet: Supplementary Fig. 5f
Supplementary Fig. 5f
	CD11b-CD45-CD29+Sca1+ (%)
	Rhot1fl/fl	Prrx1cre Rhot1fl/fl
	6.22	4.24
	4.85	5.46
	6.89	5.6
	Test details
	Test name	Unpaired two-tailed Student's t test
		P value	Mean of Rhot1fl/fl	Mean of Prrx1cre Rhot1fl/fl	Difference	SE of difference	t ratio	df
	CD11b-CD45-CD29+Sca1+ (%)	0.2967	5.987	5.1	-0.8867	0.7396	1.199	4
	Shapiro-Wilk test	Rhot1fl/fl	Prrx1cre Rhot1fl/fl
	W	0.9622	0.8263
	P value	0.6265	0.179
	F test to compare variances
	F, DFn, Dfd	1.932, 2, 2
	P value	0.6821

## Sheet: Supplementary Fig. 5i
Supplementary Fig. 5i
	Fold change
	Gene name	Rhot1fl/fl			Prrx1cre Rhot1fl/fl
	Col1a1	0.889809	1.11468	1.00822	1.11916	1.07935	1.13758
	Spp1	0.991908	1.03283	0.976112	0.977468	1.05443	1.05899
	Sp7	1.02909	0.964736	1.00725	1.86095	1.21466	1.27249
	Runx2	0.942741	1.16598	0.909737	1.14528	1.05625	1.16544
	Tnfrsf11	0.96393	0.964489	1.07562	1.23033	0.982875	1.07027
	Tnfrsf11b	0.956243	1.14448	0.913745	0.970809	1.00263	0.92908
	Test details
	Test name	Mann-Whitney U test of Tnfrsf11, unpaired two-tailed Student's t test with Welch's correction of Sp7, and unpaired two-tailed Student's t test of others
	Col1a1
	Gene name	P value	Mean of Rhot1fl/fl	Mean of Prrx1cre Rhot1fl/fl	Difference	SE of difference	t ratio	df
	Col1a1	0.1839	1.004	1.112	0.1078	0.06718	1.605	4
	Shapiro-Wilk test	Rhot1fl/fl	Prrx1cre Rhot1fl/fl
	W	0.9991	0.957
	P value	0.9414	0.601
	F test to compare variances
	F, DFn, Dfd	14.29, 2, 2
	P value	0.1308
	Spp1
	Gene name	P value	Mean of Rhot1fl/fl	Mean of Prrx1cre Rhot1fl/fl	Difference	SE of difference	t ratio	df
	Spp1	0.3931	1	1.03	-0.03001	0.03139	0.9562	4
	Shapiro-Wilk test	Rhot1fl/fl	Prrx1cre Rhot1fl/fl
	W	0.9386	0.7918
	P value	0.5218	0.095
	F test to compare variances
	F, DFn, Dfd	2.449, 2, 2
	P value	0.5799
	Sp7
	Gene name	P value	Mean of Rhot1fl/fl	Mean of Prrx1cre Rhot1fl/fl	Difference	SE of difference	t ratio	df
	Sp7	0.160615	1	1.449	-0.449	0.2073	2.166	2.033
	Shapiro-Wilk test	Rhot1fl/fl	Prrx1cre Rhot1fl/fl
	W	0.9667	0.8165
	P value	0.6496	0.1546
	F test to compare variances
	F, DFn, Dfd	119.4, 2, 2
	P value	0.0166
	Runx2
	Gene name	P value	Mean of Rhot1fl/fl	Mean of Prrx1cre Rhot1fl/fl	Difference	SE of difference	t ratio	df
	Runx2	0.2536	1.006	1.122	-0.1162	0.08719	1.332	4
	Shapiro-Wilk test	Rhot1fl/fl	Prrx1cre Rhot1fl/fl
	W	0.8448	0.8829
	P value	0.2266	0.3331
	F test to compare variances
	F, DFn, Dfd	5.756, 2, 2
	P value	0.296
	Tnfrsf11
	Gene name	P value	Median of Rhot1fl/fl	Median of Prrx1cre Rhot1fl/fl	Difference: Actual	Difference: Hodges-Lehmann
	Tnfrsf11	0.4	0.9645	1.07	0.1058	0.1058
	Shapiro-Wilk test	Rhot1fl/fl	Prrx1cre Rhot1fl/fl
	W	0.7538	0.9721
	P value	0.0083	0.6793
	Tnfrsf11b
	Gene name	P value	Mean of Rhot1fl/fl	Mean of Prrx1cre Rhot1fl/fl	Difference	SE of difference	t ratio	df
	Tnfrsf11b	0.6407	1.005	0.9675	-0.03732	0.07403	0.5041	4
	Shapiro-Wilk test	Rhot1fl/fl	Prrx1cre Rhot1fl/fl
	W	0.8826	0.994
	P value	0.3322	0.8518
	F test to compare variances
	F, DFn, Dfd	11.08, 2, 2
	P value	0.1655

## Sheet: Supplementary Fig. 5j
Supplementary Fig. 5j
	RANKL (ng/mL)			OPG (ng/mL)			RANKL/OPG
	Rhot1fl/fl	Prrx1cre Rhot1fl/fl		Rhot1fl/fl	Prrx1cre Rhot1fl/fl		Rhot1fl/fl	Prrx1cre Rhot1fl/fl
	94.925	120.447		681.671	758.494		0.139253	0.158797
	74.149	105.484		926.552	737.69		0.0800263	0.142992
	102.682	115.681		912.575	755.461		0.112519	0.153127
	135.943	98.737		780.707	547.42		0.174128	0.180367
	103.216	133.217		544.278	657.833		0.189638	0.202509
	112.479	138.306		557.063	431.372		0.201915	0.320619
	131.902			581.44			0.226853
	Test details
	Test name	Mann-Whitney U test of RANKL/OPG, and unpaired two-tailed Student's t test of others
	RANKL (ng/mL)
		P value	Mean of Rhot1fl/fl	Mean of Prrx1cre Rhot1fl/fl	Difference	SE of difference	t ratio	df
	RANKL (ng/mL)	0.3282	107.9	118.6	10.75	10.5	1.051	11
	Shapiro-Wilk test	Rhot1fl/fl	Prrx1cre Rhot1fl/fl
	W	0.9526	0.9591
	P value	0.7537	0.8125
	F test to compare variances
	F, DFn, Dfd	1.934, 6, 5
	P value	0.486
	OPG (ng/mL)
		P value	Mean of Rhot1fl/fl	Mean of Prrx1cre Rhot1fl/fl	Difference	SE of difference	t ratio	df
	OPG (ng/mL)	0.4615	712	648	-64	-64.00 ± 83.88	0.763	11
	Shapiro-Wilk test	Rhot1fl/fl	Prrx1cre Rhot1fl/fl
	W	0.8686	0.8551
	P value	0.1803	0.1729
	F test to compare variances
	F, DFn, Dfd	1.509, 6, 5
	P value	0.6682
	RANKL/OPG
		P value	Median of Rhot1fl/fl	Median of Prrx1cre Rhot1fl/fl	Difference: Actual	Difference: Hodges-Lehmann
	RANKL/OPG	0.5338	0.1741	0.1696	-0.004546	0.01671
	Shapiro-Wilk test	Rhot1fl/fl	Prrx1cre Rhot1fl/fl
	W	0.9643	0.775
	P value	0.8547	0.0346
