# Supplementary material for: Mitochondria from osteolineage cells regulate myeloid cell-mediated bone resorption
Source: Nat Commun. 2024 Jun 14;15:5094. doi: 10.1038/s41467-024-49159-3 (PMC11178781; doi:10.1038/s41467-024-49159-3)
Supplement: Supplementary file 7 — Source Data [file 41467_2024_49159_MOESM7_ESM.zip › Source dataset/Source Data files_Fig. 6 Osteolineage mitochondria alter osteoclastic GSH metabolism.xlsx]

## Sheet: Fig. 6c
Fig. 6c
	TRAP+ MNCs (number per well)
	Vehicle	Transplanted
	47	19
	53	20
	41	18
	65	9
	39	10
	23	15
	Test details
	Test name	Unpaired two-tailed Student's t test with Welch's correction
		P value	Mean of Vehicle	Mean of Transplanted	Difference between means (B - A) ± SEM	Welch-corrected t, df
	TRAP+ MNCs (number per well)	0.0028	44.67	15.17	-29.50 ± 6.094	t=4.841, df=6.091
	Shapiro-Wilk test	Vehicle	Transplanted
	W	0.9867	0.8779
	P value	0.9797	0.2594
	F test to compare variances
	F, DFn, Dfd	9.053, 5, 5
	P value	0.0304

## Sheet: Fig. 6d
Fig. 6d
		Vehicle						Transplanted
	Acp5	1.04196	1.25758	1.06697	0.852165	0.983056	0.853802	0.257023	0.263255	0.217633	0.230769	0.220602	0.218693
	Ctsk	0.947309	1.22911	1.27939	0.848802	0.880284	0.898432	0.0922356	0.114213	0.0871788	0.0941744	0.0800039	0.0644925
	Nfatc1	1.07449	1.16636	1.04526	0.836814	0.931594	0.979227	0.147404	0.150161	0.105523	0.129676	0.105725	0.0993964
	Atp6v0d2	1.02395	1.04758	1.19936	0.783352	0.920269	1.07823	0.0348137	0.0361196	0.0228339	0.0328995	0.0262232	0.024978
	Ocstamp	0.807778	1.23628	1.05965	0.853214	0.937112	1.1819	0.039415	0.0212517	0.0263483	0.0227062	0.0211057	0.0392919
	Dcstamp	1.12547	0.829128	0.932507	1.03152	1.08026	1.03131	0.00474605	0.0102783	0.00755369	0.00627407	0.00981738	0.00743688
	Test details
	Test name	Mann-Whitney U test of Ocstamp, and unpaired two-tailed Student's t test with Welch's correction of others
	Acp5
	Gene name	P value	Median of Vehicle	Median of Transplanted	Difference between means (B - A) ± SEM	Welch-corrected t, df
	Acp5	<0.0001	1.009	0.2347	-0.7746 ± 0.06263	t=12.37, df=5.179
	Shapiro-Wilk test	Vehicle	Transplanted
	W	0.9177	0.8096
	P value	0.4892	0.0716
	F test to compare variances
	F, DFn, Dfd	55.70, 5, 5
	P value	0.0004
	Ctsk
	Gene name	P value	Mean of Vehicle	Mean of Transplanted	Difference between means (B - A) ± SEM	Welch-corrected t, df
	Ctsk	<0.0001	1.014	0.08872	-0.9252 ± 0.07768	t=11.91, df=5.076
	Shapiro-Wilk test	Vehicle	Transplanted
	W	0.7998	0.9758
	P value	0.0585	0.9288
	F test to compare variances
	F, DFn, Dfd	132.4, 5, 5
	P value	<0.0001
	Nfatc1
	Gene name	P value	Mean of Vehicle	Mean of Transplanted	Difference between means (B - A) ± SEM	Welch-corrected t, df
	Nfatc1	<0.0001	1.006	0.123	-0.8826 ± 0.04808	t=18.36, df=5.379
	Shapiro-Wilk test	Vehicle	Transplanted
	W	0.9948	0.8521
	P value	0.9976	0.1635
	F test to compare variances
	F, DFn, Dfd	26.32, 5, 5
	P value	0.0027
	Atp6v0d2
	Gene name	P value	Mean of Vehicle	Mean of Transplanted	Difference between means (B - A) ± SEM	Welch-corrected t, df
	Atp6v0d2	<0.0001	1.009	0.02964	-0.9791 ± 0.05822	t=16.82, df=5.016
	Shapiro-Wilk test	Vehicle	Transplanted
	W	0.9705	0.8889
	P value	0.8959	0.3125
	F test to compare variances
	F, DFn, Dfd	638.1, 5, 5
	P value	<0.0001
	Ocstamp
	Gene name	P value	Median of Vehicle	Median of Transplanted	Difference: Actual	Difference: Hodges-Lehmann
	Ocstamp	0.0022	0.9984, n=6	0.02453, n=6	-0.9739	-0.9681
	Shapiro-Wilk test	Vehicle	Transplanted
	W	0.931	0.7729
	P value	0.5876	0.0331
	Dcstamp
	Gene name	P value	Mean of Vehicle	Mean of Transplanted	Difference between means (B - A) ± SEM	Welch-corrected t, df
	Dcstamp	<0.0001	1.005	0.007684	-0.9973 ± 0.04389	t=22.73, df=5.004
	Shapiro-Wilk test	Vehicle	Transplanted
	W	0.9322	0.9469
	P value	0.5969	0.7152
	F test to compare variances
	F, DFn, Dfd	2628, 5, 5
	P value	<0.0001

## Sheet: Fig. 6n
Fig. 6n
	GSH concentration (μM)
	Vehicle	Transplanted
	36.2695	32.921
	35.8249	30.731
	38.7713	27.4404
	32.6094	22.0238
	45.284	35.3411
	42.7815	20.0439
	32.0135	30.4765
	Test details
	Test name	Unpaired two-tailed Student's t test
		P value	Mean of Vehicle	Mean of Transplanted	Difference between means (B - A) ± SEM	t, df
	GSH concentration (μM)	0.0069	37.65	28.43	-9.225 ± 2.837	t=3.252, df=12
	Shapiro-Wilk test	Vehicle	Transplanted
	W	0.9338	0.9319
	P value	0.5836	0.5674
	F test to compare variances
	F, DFn, Dfd	1.280, 6, 6
	P value	0.7722

## Sheet: Fig. 6o
Fig. 6o
		Vehicle						Transplanted
	Gss	1.03035	0.921973	0.807619	1.02678	1.09331	1.16111	0.710264	0.588449	0.417675	0.823592	0.563812	0.38957
	Gsr	1.30085	0.743227	0.69481	1.12333	1.13897	1.16351	0.667616	0.6754	0.592606	0.54784	0.418403	0.252296
	Gclc	1.0097	1.00573	0.892948	0.90604	1.12825	1.07881	0.816807	0.593622	0.485657	0.8673	0.564235	0.47904
	Gclm	1.29527	0.652713	0.759213	1.21914	1.30521	0.979078	0.804145	0.623792	0.527949	0.880956	0.674609	0.45525
	Gls	0.980324	0.788931	0.959942	0.961969	0.779972	1.79517	0.20885	0.0293592	0.0497773	0.0507749	0.065816	0.0456704
	Gpx4	1.05637	0.804138	0.839129	1.08914	1.34274	0.959289	0.47745	0.483924	0.82192	0.808554	0.476314	0.747333
	Test details
	Test name	Mann-Whitney U test of Gls and Gpx4, and unpaired two-tailed Student's t test of others
	Gss
	Gene name	P value	Mean of Vehicle	Mean of Transplanted	Difference between means (B - A) ± SEM	t, df
	Gss	0.0006	1.007	0.5822	-0.4246 ± 0.08531	t=4.977, df=10
	Shapiro-Wilk test	Vehicle	Transplanted
	W	0.9607	0.9484
	P value	0.8251	0.7273
	F test to compare variances
	F, DFn, Dfd	1.760, 5, 5
	P value	0.5502
	Gsr
	Gene name	P value	Mean of Vehicle	Mean of Transplanted	Difference between means (B - A) ± SEM	t, df
	Gsr	0.002	1.027	0.5257	-0.5018 ± 0.1211	t=4.143, df=10
	Shapiro-Wilk test	Vehicle	Transplanted
	W	0.8459	0.8946
	P value	0.1457	0.3431
	F test to compare variances
	F, DFn, Dfd	2.290, 5, 5
	P value	0.3844
	Gclc
	Gene name	P value	Mean of Vehicle	Mean of Transplanted	Difference between means (B - A) ± SEM	t, df
	Gclc	0.0008	1.004	0.6344	-0.3691 ± 0.07818	t=4.722, df=10
	Shapiro-Wilk test	Vehicle	Transplanted
	W	0.9316	0.8489
	P value	0.5925	0.1543
	F test to compare variances
	F, DFn, Dfd	3.264, 5, 5
	P value	0.2201
	Gclm
	Gene name	P value	Mean of Vehicle	Mean of Transplanted	Difference between means (B - A) ± SEM	t, df
	Gclm	0.0184	1.035	0.6611	-0.3740 ± 0.1330	t=2.812, df=10
	Shapiro-Wilk test	Vehicle	Transplanted
	W	0.8738	0.9699
	P value	0.2418	0.8916
	F test to compare variances
	F, DFn, Dfd	3.066, 5, 5
	P value	0.2443
	Gls
	Gene name	P value	Median of Vehicle	Median of Transplanted	Difference: Actual	Difference: Hodges-Lehmann
	Gls	0.0022	0.9610, n=6	0.05028, n=6	-0.9107	-0.9097
	Shapiro-Wilk test	Vehicle	Transplanted
	W	0.6966	0.6621
	P value	0.0057	0.0024
	Gpx4
	Gene name	P value	Median of Vehicle	Median of Transplanted	Difference: Actual	Difference: Hodges-Lehmann
	Gpx4	0.0087	1.008, n=6	0.6156, n=6	-0.3922	-0.3485
	Shapiro-Wilk test	Vehicle	Transplanted
	W	0.9355	0.7609
	P value	0.6236	0.0254

## Sheet: Fig. 6p
Fig. 6p
	Vehicle	Transplanted	Erastin	BSO	Transplanted + GSH	Transplanted + NAC	Transplanted + Fer-1
	2.102	0.933	0.748	0.97	1.806	1.675	1.643
	2.105	1.037	0.799	1.085	1.951	1.666	1.664
	2.155	1.039	0.82	1.074	1.689	1.644	1.483
	2.264	1.158	0.793	1.064	1.912	1.852	1.624
	Test details
	Test name	Non-parametric ANOVA with Dunn's multiple comparisons test
		Mean rank 1	Mean rank 2	Mean rank diff.	n1	n2	Z	Adjusted P Value
	Vehicle vs. Transplanted	26.5	8	18.5	4	4	3.181	0.0309
	Vehicle vs. Erastin	26.5	2.5	24	4	4	4.126	0.0008
	Vehicle vs. BSO	26.5	9	17.5	4	4	3.009	0.0551
	Vehicle vs. Transplanted + GSH	26.5	22	4.5	4	4	0.7736	>0.9999
	Vehicle vs. Transplanted + NAC	26.5	18.75	7.75	4	4	1.332	>0.9999
	Vehicle vs. Transplanted + Fer-1	26.5	14.75	11.75	4	4	2.02	0.9109
	Transplanted vs. Erastin	8	2.5	5.5	4	4	0.9456	>0.9999
	Transplanted vs. BSO	8	9	-1	4	4	0.1719	>0.9999
	Transplanted vs. Transplanted + GSH	8	22	-14	4	4	2.407	0.3379
	Transplanted vs. Transplanted + NAC	8	18.75	-10.75	4	4	1.848	>0.9999
	Transplanted vs. Transplanted + Fer-1	8	14.75	-6.75	4	4	1.16	>0.9999
	Erastin vs. BSO	2.5	9	-6.5	4	4	1.117	>0.9999
	Erastin vs. Transplanted + GSH	2.5	22	-19.5	4	4	3.352	0.0168
	Erastin vs. Transplanted + NAC	2.5	18.75	-16.25	4	4	2.794	0.1094
	Erastin vs. Transplanted + Fer-1	2.5	14.75	-12.25	4	4	2.106	0.7392
	BSO vs. Transplanted + GSH	9	22	-13	4	4	2.235	0.5338
	BSO vs. Transplanted + NAC	9	18.75	-9.75	4	4	1.676	>0.9999
	BSO vs. Transplanted + Fer-1	9	14.75	-5.75	4	4	0.9885	>0.9999
	Transplanted + GSH vs. Transplanted + NAC	22	18.75	3.25	4	4	0.5587	>0.9999
	Transplanted + GSH vs. Transplanted + Fer-1	22	14.75	7.25	4	4	1.246	>0.9999
	Transplanted + NAC vs. Transplanted + Fer-1	18.75	14.75	4	4	4	0.6877	>0.9999
	Shapiro-Wilk test	Vehicle	Transplanted	Erastin	BSO	Transplanted + GSH	Transplanted + NAC	Transplanted + Fer-1
	W	0.8333	0.9466	0.9253	0.7767	0.9427	0.7538	0.807
	P value	0.1766	0.6947	0.5672	0.0666	0.6706	0.0419	0.1154
