# Supplementary material for: Mitochondria from osteolineage cells regulate myeloid cell-mediated bone resorption
Source: Nat Commun. 2024 Jun 14;15:5094. doi: 10.1038/s41467-024-49159-3 (PMC11178781; doi:10.1038/s41467-024-49159-3)
Supplement: Supplementary file 7 — Source Data [file 41467_2024_49159_MOESM7_ESM.zip › Source dataset/Source Data files_Fig. 1 Osteolineage transfer mitochondria to myeloid cells.xlsx]

## Sheet: Fig. 1j
Fig. 1j
	Dendra2+ cells (✕10*3/tibia)
		Prrx1cre MitoDendra+/+						Col1a1cre/ERT2 MitoDendra+/+						Dmp1cre MitoDendra+/+
	Mono/Mac	27.9	39.48	35.64	52	42.644	45.378	30.326	47.53	40.12	51.23	48.62	41.023	6.125	16.2	10.07	6.46	4.78
	B cell	22.33	28.2	31.32	61.75	27.55	33.165	33.95	41.28	31.86	13.08	30.16	23.08	12.25	8.2	6.27	7.6	9.56
	Neutrophil	17.1	18.8	22.68	30.875	27.645	19.8	20.56	33.95	27.14	31.61	25.654	21.861	3.92	11	6.84	5.13	3.585
	DC	11.7	14.1	18.36	21.125	12.189	15.678	7.196	5.432	6.844	7.412	9.984	5.473	9.555	9.4	9.12	6.27	5.258
	HSPC	2.842	4.512	3.672	8.125	5.15	5.672	3.686	4.902	4.484	7.412	6.785	6.04	2.94	3.2	3.61	4.37	1.912
	Test details
	Test name	Non-parametric one-way ANOVA test with Dunn’s multiple comparisonsof B cell, and ordinary one-way ANOVA test with Tukey’s multiple comparisons of others
	Mono/Mac
	ANOVA table	SS	DF	MS	F (DFn, DFd)	P value
	Treatment (between columns)	3887	2	1944	F (2, 14) = 37.70	P<0.0001
	Residual (within columns)	721.8	14	51.55
	Total	4609	16
	Test details	Mean 1	Mean 2	Mean Diff.	SE of diff.	n1	n2	q	DF	Adjusted P Value
	Prrx1cre MitoDendra+/+ vs. Col1a1cre/ERT2 MitoDendra+/+	40.51	43.14	-2.635	4.145	6	6	0.8988	14	0.8033
	Prrx1cre MitoDendra+/+ vs. Dmp1cre MitoDendra+/+	40.51	8.727	31.78	4.348	6	5	10.34	14	<0.0001
	Col1a1cre/ERT2 MitoDendra+/+ vs. Dmp1cre MitoDendra+/+	43.14	8.727	34.41	4.348	6	5	11.19	14	<0.0001
	Shapiro-Wilk test	Prrx1cre MitoDendra+/+	Col1a1cre/ERT2 MitoDendra+/+	Dmp1cre MitoDendra+/+
	W	0.9956	0.9195	0.8571
	P value	0.9984	0.5016	0.218
	Brown-Forsythe test
	F (DFn, DFd)	0.8381 (2, 14)
	P value	0.4531
	B cell
	Test details	Mean rank 1	Mean rank 2	Mean rank diff.	n1	n2	Z	Adjusted P Value
	Prrx1cre MitoDendra+/+ vs. Col1a1cre/ERT2 MitoDendra+/+	11.5	11.5	0	6	6	0	>0.9999
	Prrx1cre MitoDendra+/+ vs. Dmp1cre MitoDendra+/+	11.5	3	8.5	6	5	2.78	0.0163
	Col1a1cre/ERT2 MitoDendra+/+ vs. Dmp1cre MitoDendra+/+	11.5	3	8.5	6	5	2.78	0.0163
	Shapiro-Wilk test	Prrx1cre MitoDendra+/+	Col1a1cre/ERT2 MitoDendra+/+	Dmp1cre MitoDendra+/+
	W	0.7477	0.9616	0.9566
	P value	0.0189	0.8322	0.7843
	Neutrophil
	ANOVA table	SS	DF	MS	F (DFn, DFd)	P value
	Treatment (between columns)	1283	2	641.6	F (2, 14) = 27.91	P<0.0001
	Residual (within columns)	321.8	14	22.98
	Total	1605	16
	Test details	Mean 1	Mean 2	Mean Diff.	SE of diff.	n1	n2	q	DF	Adjusted P Value
	Prrx1cre MitoDendra+/+ vs. Col1a1cre/ERT2 MitoDendra+/+	22.82	26.8	-3.979	2.768	6	6	2.033	14	0.3494
	Prrx1cre MitoDendra+/+ vs. Dmp1cre MitoDendra+/+	22.82	6.095	16.72	2.903	6	5	8.146	14	0.0001
	Col1a1cre/ERT2 MitoDendra+/+ vs. Dmp1cre MitoDendra+/+	26.8	6.095	20.7	2.903	6	5	10.08	14	<0.0001
	Shapiro-Wilk test	Prrx1cre MitoDendra+/+	Col1a1cre/ERT2 MitoDendra+/+	Dmp1cre MitoDendra+/+
	W	0.9195	0.9475	0.8675
	P value	0.5021	0.7203	0.2566
	Brown-Forsythe test
	F (DFn, DFd)	0.9906 (2, 14)
	P value	0.396
	DC
	ANOVA table	SS	DF	MS	F (DFn, DFd)	P value
	Treatment (between columns)	255.2	2	127.6	F (2, 14) = 18.38	P=0.0001
	Residual (within columns)	97.23	14	6.945
	Total	352.5	16
	Test details	Mean 1	Mean 2	Mean Diff.	SE of diff.	n1	n2	t	DF	Adjusted P Value
	Prrx1cre MitoDendra+/+ vs. Col1a1cre/ERT2 MitoDendra+/+	15.53	7.057	8.469	1.522	6	6	7.871	14	0.0002
	Prrx1cre MitoDendra+/+ vs. Dmp1cre MitoDendra+/+	15.53	7.921	7.605	1.596	6	5	6.739	14	0.0008
	Col1a1cre/ERT2 MitoDendra+/+ vs. Dmp1cre MitoDendra+/+	7.057	7.921	-0.8638	1.596	6	5	0.7655	14	0.8525
	Shapiro-Wilk test	Prrx1cre MitoDendra+/+	Col1a1cre/ERT2 MitoDendra+/+	Dmp1cre MitoDendra+/+
	W	0.936	0.8819	0.8095
	P value	0.6272	0.2779	0.0966
	Brown-Forsythe test
	F (DFn, DFd)	1.771 (2, 14)
	P value	0.2062
	HSPC
	ANOVA table	SS	DF	MS	F (DFn, DFd)	P value
	Treatment (between columns)	16.01	2	8.004	F (2, 14) = 3.683	P=0.0519
	Residual (within columns)	30.42	14	2.173
	Total	46.43	16
	Test details	Mean 1	Mean 2	Mean Diff.	SE of diff.	n1	n2	q	DF	Adjusted P Value
	Prrx1cre MitoDendra+/+ vs. Col1a1cre/ERT2 MitoDendra+/+	4.996	5.552	-0.556	0.8511	6	6	0.9238	14	0.7936
	Prrx1cre MitoDendra+/+ vs. Dmp1cre MitoDendra+/+	4.996	3.206	1.789	0.8927	6	5	2.834	14	0.1477
	Col1a1cre/ERT2 MitoDendra+/+ vs. Dmp1cre MitoDendra+/+	5.552	3.206	2.345	0.8927	6	5	3.715	14	0.0491
	Shapiro-Wilk test	Prrx1cre MitoDendra+/+	Col1a1cre/ERT2 MitoDendra+/+	Dmp1cre MitoDendra+/+
	W	0.9537	0.9619	0.9878
	P value	0.7704	0.8346	0.9713
	Brown-Forsythe test
	F (DFn, DFd)	1.055 (2, 14)
	P value	0.3743
